# Supplementary material for: Poly[octakis(1H-imidazole-κN 3)octa-μ-oxido-tetra­oxidodicopper(II)tetra­vanadate(V)]
Source: Acta Crystallogr Sect E Struct Rep Online. 2012 Mar 3;68(Pt 4):m362–3. doi: 10.1107/S1600536812008252 (PMC3343785; doi:10.1107/S1600536812008252)
Supplement: Supplementary file 1 [file e-68-0m362-sup1.cif]

##############################################################################
#                                                                            #
# This CIF contains the data in a paper accepted for publication in          #
# Acta Crystallographica Section E. It conforms to the requirements of       #
# Notes for Authors for Acta Crystallographica Section E, and has been       #
# peer reviewed under the auspices of the IUCr Commission on Journals.       #
#                                                                            #
# Full details of the Crystallographic Information File format               #
# are given in the paper "The Crystallographic Information File (CIF):       #
# a New Standard Archive File for Crystallography" by S. R. Hall, F. H.      #
# Allen and I. D. Brown [Acta Cryst. (1991), A47, 655-685].                  #
#                                                                            #
# The current version of the core CIF dictionary is obtainable from          #
# ftp://ftp.iucr.org/pub/cif_core.dic.                                       #
#                                                                            #
# Software is freely available for graphical display of the structure(s)     #
# in this CIF. For information consult the CIF software page                 #
# http://www.iucr.org/resources/cif/software.                                #
#                                                                            #
# This file may be used for bona fide research purposes within the           #
# scientific community so long as proper attribution is given to the journal # 
# article from which it was obtained.                                        #
#                                                                            #
##############################################################################
data_global
_audit_creation_method     'form.cif (version 2.0)'
_journal_data_validation_number     ?
_journal_date_recd_electronic     2012-02-15
_journal_date_accepted     2012-02-24
_journal_name_full     'Acta Crystallographica, Section E'
_journal_year     2012
_journal_volume     68
_journal_issue      4
_journal_page_first     m362
_journal_page_last     m363
_journal_paper_category     QM
_journal_paper_doi     10.1107/S1600536812008252
_journal_coeditor_code     HY2518
_publ_contact_author_name     'Kittipong Chainok'
_publ_contact_author_address
;
Department of Chemistry
Faculty of Science
Naresuan University
Muang
Phitsanulok 65000
Thailand
;
_publ_contact_author_email     'kittipongc@nu.ac.th'
_publ_contact_author_fax     '66 (055) 963 401'
_publ_contact_author_phone     '66 (055) 963 419'
_publ_section_title
;\
Poly[octakis(1<i>H</i>-imidazole-\k<i>N</i>^3^)octa-\m-oxido-\
tetraoxidodicopper(II)tetravanadate(V)]
;
loop_
    _publ_author_name
    _publ_author_footnote
    _publ_author_address
    'Chanthee, Songwuit' .
;
Department of Chemistry
Faculty of Science
Naresuan University
Muang
Phitsanulok 65000
Thailand
;
    'Saesong, Tongchai' .
;
Department of Chemistry
Faculty of Science
Naresuan University
Muang
Phitsanulok 65000
Thailand
;
    'Saphu, Watcharin' .
;
Department of Chemistry
Faculty of Science
Naresuan University
Muang
Phitsanulok 65000
Thailand
;
    'Chainok, Kittipong' .
;
Department of Chemistry
Faculty of Science
Naresuan University
Muang
Phitsanulok 65000
Thailand
;
    'Krachodnok, Samroeng' .
;
Department of Applied Chemistry and Center for Innovation in Chemistry
Faculty of Science
Lampang Rajabhat University
Lampang 52100
Thailand
;
data_I
_chemical_name_systematic
;
Poly[octakis(1<i>H</i>-imidazole-\k<i>N</i>^3^)octa-\m-oxido-
tetraoxidodicopper(II)tetravanadate(V)]
;
_chemical_name_common     ?
_chemical_formula_moiety     'C24 H32 Cu2 N16 O12 V4'
_chemical_formula_sum     'C24 H32 Cu2 N16 O12 V4'
_chemical_formula_structural     ?
_chemical_formula_analytical     ?
_chemical_formula_iupac     '[Cu2 V4 O12 (C3 H4 N2)8]'
_chemical_formula_weight     1067.52
_symmetry_cell_setting     monoclinic
_symmetry_space_group_name_H-M     'P 21/n'
_symmetry_space_group_name_Hall     '-P 2yn'
loop_
    _symmetry_equiv_pos_as_xyz
    'x, y, z'
    '-x+1/2, y+1/2, -z+1/2'
    '-x, -y, -z'
    'x-1/2, -y-1/2, z-1/2'
_cell_length_a     10.1761(6)
_cell_length_b     16.5092(9)
_cell_length_c     12.0372(7)
_cell_angle_alpha     90.00
_cell_angle_beta     103.8440(10)
_cell_angle_gamma     90.00
_cell_volume     1963.50(19)
_cell_formula_units_Z     2
_cell_measurement_reflns_used     3583
_cell_measurement_theta_min     2.40
_cell_measurement_theta_max     27.39
_cell_measurement_temperature     100(2)
_exptl_crystal_description     block
_exptl_crystal_colour     'dark blue'
_exptl_crystal_size_max     0.24
_exptl_crystal_size_mid     0.20
_exptl_crystal_size_min     0.18
_exptl_crystal_size_rad     ?
_exptl_crystal_density_diffrn     1.806
_exptl_crystal_density_meas     ?
_exptl_crystal_density_method     'not measured'
_exptl_crystal_F_000     1068
_exptl_absorpt_coefficient_mu     2.053
_exptl_absorpt_correction_type     multi-scan
_exptl_absorpt_process_details     '(SADABS; Sheldrick, 1996)'
_exptl_absorpt_correction_T_min     0.6385
_exptl_absorpt_correction_T_max     0.7216
_exptl_special_details     ?
_diffrn_ambient_temperature     100(2)
_diffrn_radiation_type     MoK\a
_diffrn_radiation_wavelength     0.71073
_diffrn_radiation_source     'sealed tube'
_diffrn_radiation_monochromator     graphite
_diffrn_measurement_device_type     'Bruker APEX CCD'
_diffrn_measurement_method     '\w and \f scans'
_diffrn_detector_area_resol_mean     ?
_diffrn_reflns_number     11719
_diffrn_reflns_av_R_equivalents     0.0245
_diffrn_reflns_av_sigmaI/netI     0.0361
_diffrn_reflns_theta_min     2.13
_diffrn_reflns_theta_max     28.24
_diffrn_reflns_theta_full     25.00
_diffrn_measured_fraction_theta_max     0.900
_diffrn_measured_fraction_theta_full     0.988
_diffrn_reflns_limit_h_min     -12
_diffrn_reflns_limit_h_max     12
_diffrn_reflns_limit_k_min     -20
_diffrn_reflns_limit_k_max     16
_diffrn_reflns_limit_l_min     -15
_diffrn_reflns_limit_l_max     15
_diffrn_reflns_reduction_process     ?
_refine_special_details
;
Refinement of <i>F</i>^2^ against all reflections. The weighted <i>R</i>-factor
<i>wR</i> and goodness of fit <i>S</i> are based on <i>F</i>^2^, conventional
<i>R</i>-factors <i>R</i> are based on <i>F</i>, with <i>F</i> set to zero for
negative <i>F</i>^2^. The threshold expression of <i>F</i>^2^ >
\s(<i>F</i>^2^) is used only for calculating <i>R</i>-factors(gt) <i>etc</i>.
and is not relevant to the choice of reflections for refinement.
<i>R</i>-factors based on <i>F</i>^2^ are statistically about twice as large
as those based on <i>F</i>, and <i>R</i>- factors based on ALL data will be
even larger.
;
_reflns_number_total     4370
_reflns_number_gt     3830
_reflns_threshold_expression     I>2\s(I)
_refine_ls_structure_factor_coef     Fsqd
_refine_ls_matrix_type     full
_refine_ls_R_factor_all     0.0340
_refine_ls_R_factor_gt     0.0278
_refine_ls_wR_factor_gt     0.0702
_refine_ls_wR_factor_ref     0.0727
_refine_ls_goodness_of_fit_all     ?
_refine_ls_goodness_of_fit_ref     1.043
_refine_ls_restrained_S_all     1.043
_refine_ls_restrained_S_obs     ?
_refine_ls_number_reflns     4370
_refine_ls_number_parameters     262
_refine_ls_number_restraints     0
_refine_ls_number_constraints     0
_refine_ls_hydrogen_treatment     constr
_refine_ls_weighting_scheme     calc
_refine_ls_weighting_details
         'calc w=1/[\s^2^(Fo^2^)+(0.0408P)^2^+0.1105P] where P=(Fo^2^+2Fc^2^)/3'
_atom_sites_solution_hydrogens     geom
_atom_sites_solution_primary     direct
_atom_sites_solution_secondary     difmap
_refine_ls_shift/su_max     0.001
_refine_ls_shift/su_mean     0.000
_refine_diff_density_max     0.508
_refine_diff_density_min     -0.297
_refine_ls_extinction_method     none
_refine_ls_extinction_coef     ?
_refine_ls_abs_structure_details     ?
_refine_ls_abs_structure_Flack     ?
_refine_ls_abs_structure_Rogers     ?
loop_
    _atom_type_symbol
    _atom_type_description
    _atom_type_scat_dispersion_real
    _atom_type_scat_dispersion_imag
    _atom_type_scat_source
    'C' 'C' 0.0033 0.0016
                         'International Tables Vol C Tables 4.2.6.8 and 6.1.1.4'
    'H' 'H' 0.0000 0.0000
                         'International Tables Vol C Tables 4.2.6.8 and 6.1.1.4'
    'N' 'N' 0.0061 0.0033
                         'International Tables Vol C Tables 4.2.6.8 and 6.1.1.4'
    'O' 'O' 0.0106 0.0060
                         'International Tables Vol C Tables 4.2.6.8 and 6.1.1.4'
    'V' 'V' 0.3005 0.5294
                         'International Tables Vol C Tables 4.2.6.8 and 6.1.1.4'
    'Cu' 'Cu' 0.3201 1.2651
                         'International Tables Vol C Tables 4.2.6.8 and 6.1.1.4'
_computing_data_collection     'SMART (Bruker, 2007)'
_computing_cell_refinement     'SAINT (Bruker, 2007)'
_computing_data_reduction     'SAINT (Bruker, 2007)'
_computing_structure_solution     'SHELXS97 (Sheldrick, 2008)'
_computing_structure_refinement     'SHELXL97 (Sheldrick, 2008)'
_computing_molecular_graphics
                      'ORTEP-3 (Farrugia, 1997) and DIAMOND (Brandenburg, 1999)'
_computing_publication_material     'publCIF (Westrip, 2010)'
loop_
    _atom_site_type_symbol
    _atom_site_label
    _atom_site_fract_x
    _atom_site_fract_y
    _atom_site_fract_z
    _atom_site_U_iso_or_equiv
    _atom_site_adp_type
    _atom_site_calc_flag
    _atom_site_refinement_flags
    _atom_site_occupancy
    _atom_site_symmetry_multiplicity
    _atom_site_disorder_assembly
    _atom_site_disorder_group
    Cu Cu1 0.80636(2) 0.241362(13) 0.801507(19) 0.00947(8) Uani d . 1 1 . .
    V V1 0.61028(3) 0.417383(18) 0.91849(3) 0.00910(9) Uani d . 1 1 . .
    O O1 0.64852(14) 0.33438(8) 0.85877(11) 0.0151(3) Uani d . 1 1 . .
    V V2 0.46561(3) 0.585997(19) 0.82471(3) 0.00889(9) Uani d . 1 1 . .
    O O2 0.75077(14) 0.46664(8) 0.97220(12) 0.0183(3) Uani d . 1 1 . .
    O O3 0.50084(14) 0.47895(8) 0.80807(11) 0.0143(3) Uani d . 1 1 . .
    O O4 0.47841(14) 0.60729(8) 0.97210(11) 0.0151(3) Uani d . 1 1 . .
    O O5 0.31228(14) 0.60726(9) 0.74519(12) 0.0162(3) Uani d . 1 1 . .
    O O6 0.92507(14) 0.14149(8) 0.71994(12) 0.0158(3) Uani d . 1 1 . .
    N N11 0.82168(16) 0.18449(10) 0.95274(13) 0.0131(3) Uani d . 1 1 . .
    C C12 0.9253(2) 0.14465(12) 1.01605(17) 0.0151(4) Uani d . 1 1 . .
    H H12 1.0126 0.1424 1.0008 0.018 Uiso calc R 1 1 . .
    N N13 0.89173(18) 0.10785(10) 1.10445(14) 0.0167(4) Uani d . 1 1 . .
    H H13 0.9454 0.0780 1.1569 0.020 Uiso calc R 1 1 . .
    C C14 0.7591(2) 0.12508(13) 1.09835(18) 0.0204(5) Uani d . 1 1 . .
    H H14 0.7072 0.1075 1.1498 0.024 Uiso calc R 1 1 . .
    C C15 0.7157(2) 0.17227(13) 1.00442(17) 0.0199(4) Uani d . 1 1 . .
    H H15 0.6268 0.1935 0.9784 0.024 Uiso calc R 1 1 . .
    N N21 0.78124(16) 0.31036(10) 0.66093(13) 0.0123(3) Uani d . 1 1 . .
    C C22 0.77206(19) 0.28959(12) 0.55363(16) 0.0145(4) Uani d . 1 1 . .
    H H22 0.7719 0.2353 0.5274 0.017 Uiso calc R 1 1 . .
    N N23 0.76290(17) 0.35500(10) 0.48635(14) 0.0167(4) Uani d . 1 1 . .
    H H23 0.7556 0.3550 0.4120 0.020 Uiso calc R 1 1 . .
    C C24 0.7670(2) 0.42209(13) 0.55468(18) 0.0186(4) Uani d . 1 1 . .
    H H24 0.7627 0.4772 0.5312 0.022 Uiso calc R 1 1 . .
    C C25 0.7783(2) 0.39402(12) 0.66188(18) 0.0169(4) Uani d . 1 1 . .
    H H25 0.7835 0.4267 0.7277 0.020 Uiso calc R 1 1 . .
    N N31 0.97998(16) 0.30136(10) 0.86210(13) 0.0116(3) Uani d . 1 1 . .
    C C32 1.0025(2) 0.35656(12) 0.94453(16) 0.0132(4) Uani d . 1 1 . .
    H H32 0.9438 0.3674 0.9933 0.016 Uiso calc R 1 1 . .
    N N33 1.11982(16) 0.39489(10) 0.94927(14) 0.0140(3) Uani d . 1 1 . .
    H H33 1.1552 0.4333 0.9979 0.017 Uiso calc R 1 1 . .
    C C34 1.1751(2) 0.36370(12) 0.86493(17) 0.0146(4) Uani d . 1 1 . .
    H H34 1.2579 0.3793 0.8477 0.017 Uiso calc R 1 1 . .
    C C35 1.08746(19) 0.30603(12) 0.81122(16) 0.0139(4) Uani d . 1 1 . .
    H H35 1.0985 0.2740 0.7485 0.017 Uiso calc R 1 1 . .
    N N41 0.64268(16) 0.17312(9) 0.73864(13) 0.0113(3) Uani d . 1 1 . .
    C C42 0.51402(19) 0.19205(12) 0.72905(16) 0.0135(4) Uani d . 1 1 . .
    H H42 0.4809 0.2457 0.7312 0.016 Uiso calc R 1 1 . .
    N N43 0.43677(17) 0.12534(10) 0.71599(14) 0.0151(4) Uani d . 1 1 . .
    H H43 0.3485 0.1239 0.7076 0.018 Uiso calc R 1 1 . .
    C C44 0.5198(2) 0.06006(12) 0.71797(17) 0.0166(4) Uani d . 1 1 . .
    H H44 0.4937 0.0047 0.7113 0.020 Uiso calc R 1 1 . .
    C C45 0.6465(2) 0.08987(11) 0.73137(17) 0.0136(4) Uani d . 1 1 . .
    H H45 0.7256 0.0584 0.7352 0.016 Uiso calc R 1 1 . .
loop_
    _atom_site_aniso_label
    _atom_site_aniso_U_11
    _atom_site_aniso_U_22
    _atom_site_aniso_U_33
    _atom_site_aniso_U_12
    _atom_site_aniso_U_13
    _atom_site_aniso_U_23
    Cu1 0.01030(13) 0.00903(13) 0.00864(13) -0.00211(8) 0.00144(9) 0.00087(8)
    V1 0.01084(17) 0.00739(17) 0.00899(16) 0.00014(12) 0.00217(12) -0.00107(11)
    O1 0.0206(7) 0.0109(7) 0.0151(7) 0.0012(5) 0.0065(6) -0.0015(5)
    V2 0.00932(16) 0.00903(17) 0.00877(16) 0.00116(11) 0.00309(12) 0.00181(11)
    O2 0.0156(7) 0.0128(7) 0.0247(8) -0.0018(6) 0.0015(6) -0.0019(6)
    O3 0.0191(7) 0.0112(7) 0.0115(7) 0.0019(5) 0.0016(5) -0.0002(5)
    O4 0.0190(7) 0.0147(7) 0.0126(7) 0.0012(6) 0.0058(6) -0.0005(5)
    O5 0.0124(7) 0.0221(8) 0.0152(7) 0.0040(6) 0.0052(6) 0.0041(6)
    O6 0.0156(7) 0.0163(7) 0.0176(7) -0.0010(6) 0.0080(6) -0.0040(6)
    N11 0.0151(8) 0.0135(9) 0.0106(8) 0.0002(6) 0.0029(7) 0.0005(6)
    C12 0.0160(10) 0.0140(10) 0.0133(10) -0.0005(8) -0.0002(8) 0.0010(7)
    N13 0.0223(9) 0.0130(9) 0.0123(8) 0.0001(7) -0.0011(7) 0.0025(6)
    C14 0.0264(12) 0.0220(12) 0.0152(10) -0.0012(9) 0.0101(9) 0.0010(8)
    C15 0.0209(11) 0.0247(12) 0.0169(10) 0.0034(9) 0.0098(9) 0.0041(8)
    N21 0.0137(8) 0.0110(8) 0.0120(8) -0.0019(6) 0.0025(6) 0.0004(6)
    C22 0.0144(10) 0.0149(10) 0.0139(10) -0.0012(8) 0.0026(8) -0.0006(8)
    N23 0.0192(9) 0.0206(9) 0.0104(8) -0.0020(7) 0.0038(7) 0.0033(7)
    C24 0.0209(11) 0.0140(11) 0.0207(11) -0.0010(8) 0.0048(9) 0.0070(8)
    C25 0.0212(11) 0.0102(10) 0.0191(10) -0.0023(8) 0.0041(8) 0.0003(8)
    N31 0.0131(8) 0.0116(8) 0.0100(8) -0.0011(6) 0.0024(6) 0.0008(6)
    C32 0.0145(10) 0.0128(10) 0.0115(9) 0.0000(7) 0.0018(8) 0.0008(7)
    N33 0.0158(9) 0.0113(8) 0.0135(8) -0.0030(6) 0.0005(7) -0.0018(6)
    C34 0.0130(10) 0.0152(10) 0.0159(10) -0.0011(8) 0.0044(8) 0.0032(8)
    C35 0.0146(10) 0.0165(10) 0.0108(9) -0.0003(8) 0.0031(8) -0.0007(7)
    N41 0.0125(8) 0.0108(8) 0.0105(8) -0.0009(6) 0.0027(6) -0.0003(6)
    C42 0.0124(9) 0.0143(10) 0.0139(10) -0.0008(8) 0.0032(8) -0.0012(7)
    N43 0.0109(8) 0.0180(9) 0.0169(9) -0.0020(6) 0.0040(7) -0.0018(7)
    C44 0.0200(10) 0.0117(10) 0.0186(10) -0.0022(8) 0.0056(8) -0.0003(8)
    C45 0.0167(10) 0.0104(9) 0.0142(10) 0.0008(7) 0.0047(8) -0.0001(7)
_geom_special_details
;
All e.s.d.'s (except the e.s.d. in the dihedral angle between two l.s. planes)
are estimated using the full covariance matrix. The cell e.s.d.'s are taken
into account individually in the estimation of e.s.d.'s in distances, angles
and torsion angles; correlations between e.s.d.'s in cell parameters are only
used when they are defined by crystal symmetry. An approximate (isotropic)
treatment of cell e.s.d.'s is used for estimating e.s.d.'s involving l.s.
planes.
;
loop_
    _geom_bond_atom_site_label_1
    _geom_bond_atom_site_label_2
    _geom_bond_site_symmetry_2
    _geom_bond_distance
    _geom_bond_publ_flag
    Cu1 N41 . 2.0033(16) ?
    Cu1 N31 . 2.0045(16) ?
    Cu1 N21 . 2.0049(16) ?
    Cu1 N11 . 2.0209(16) ?
    Cu1 O6 . 2.3894(13) ?
    Cu1 O1 . 2.4379(13) ?
    V1 O1 . 1.6370(13) ?
    V1 O2 . 1.6373(14) ?
    V1 O4 3_667 1.8121(13) ?
    V1 O3 . 1.8253(13) ?
    V2 O6 2_656 1.6285(14) ?
    V2 O5 . 1.6611(14) ?
    V2 O4 . 1.7826(14) ?
    V2 O3 . 1.8237(14) ?
    O4 V1 3_667 1.8122(13) ?
    O6 V2 2_646 1.6284(14) ?
    N11 C12 . 1.319(2) ?
    N11 C15 . 1.383(3) ?
    C12 N13 . 1.339(3) ?
    C12 H12 . 0.9500 ?
    N13 C14 . 1.364(3) ?
    N13 H13 . 0.8800 ?
    C14 C15 . 1.357(3) ?
    C14 H14 . 0.9500 ?
    C15 H15 . 0.9500 ?
    N21 C22 . 1.318(2) ?
    N21 C25 . 1.381(2) ?
    C22 N23 . 1.340(3) ?
    C22 H22 . 0.9500 ?
    N23 C24 . 1.374(3) ?
    N23 H23 . 0.8800 ?
    C24 C25 . 1.350(3) ?
    C24 H24 . 0.9500 ?
    C25 H25 . 0.9500 ?
    N31 C32 . 1.326(2) ?
    N31 C35 . 1.378(2) ?
    C32 N33 . 1.340(2) ?
    C32 H32 . 0.9500 ?
    N33 C34 . 1.373(3) ?
    N33 H33 . 0.8800 ?
    C34 C35 . 1.358(3) ?
    C34 H34 . 0.9500 ?
    C35 H35 . 0.9500 ?
    N41 C42 . 1.324(2) ?
    N41 C45 . 1.378(2) ?
    C42 N43 . 1.340(3) ?
    C42 H42 . 0.9500 ?
    N43 C44 . 1.366(3) ?
    N43 H43 . 0.8800 ?
    C44 C45 . 1.354(3) ?
    C44 H44 . 0.9500 ?
    C45 H45 . 0.9500 ?
loop_
    _geom_angle_atom_site_label_1
    _geom_angle_atom_site_label_2
    _geom_angle_atom_site_label_3
    _geom_angle_site_symmetry_1
    _geom_angle_site_symmetry_3
    _geom_angle
    _geom_angle_publ_flag
    N41 Cu1 N31 . . 174.98(6) ?
    N41 Cu1 N21 . . 94.25(6) ?
    N31 Cu1 N21 . . 87.11(6) ?
    N41 Cu1 N11 . . 87.53(6) ?
    N31 Cu1 N11 . . 91.75(6) ?
    N21 Cu1 N11 . . 172.34(6) ?
    N41 Cu1 O6 . . 85.01(6) ?
    N31 Cu1 O6 . . 90.13(6) ?
    N21 Cu1 O6 . . 91.15(6) ?
    N11 Cu1 O6 . . 96.43(6) ?
    N41 Cu1 O1 . . 85.21(6) ?
    N31 Cu1 O1 . . 99.72(6) ?
    N21 Cu1 O1 . . 85.48(6) ?
    N11 Cu1 O1 . . 87.25(6) ?
    O6 Cu1 O1 . . 169.40(5) ?
    O1 V1 O2 . . 108.20(7) ?
    O1 V1 O4 . 3_667 110.06(7) ?
    O2 V1 O4 . 3_667 111.36(7) ?
    O1 V1 O3 . . 108.31(7) ?
    O2 V1 O3 . . 109.51(7) ?
    O4 V1 O3 3_667 . 109.34(6) ?
    V1 O1 Cu1 . . 153.30(8) ?
    O6 V2 O5 2_656 . 108.22(7) ?
    O6 V2 O4 2_656 . 108.94(7) ?
    O5 V2 O4 . . 111.51(7) ?
    O6 V2 O3 2_656 . 109.94(7) ?
    O5 V2 O3 . . 108.89(7) ?
    O4 V2 O3 . . 109.33(6) ?
    V2 O3 V1 . . 124.15(7) ?
    V2 O4 V1 . 3_667 138.46(9) ?
    V2 O6 Cu1 2_646 . 167.49(8) ?
    C12 N11 C15 . . 105.61(17) ?
    C12 N11 Cu1 . . 129.10(14) ?
    C15 N11 Cu1 . . 124.94(13) ?
    N11 C12 N13 . . 111.40(18) ?
    N11 C12 H12 . . 124.3 ?
    N13 C12 H12 . . 124.3 ?
    C12 N13 C14 . . 107.45(17) ?
    C12 N13 H13 . . 126.3 ?
    C14 N13 H13 . . 126.3 ?
    C15 C14 N13 . . 106.57(18) ?
    C15 C14 H14 . . 126.7 ?
    N13 C14 H14 . . 126.7 ?
    C14 C15 N11 . . 108.97(19) ?
    C14 C15 H15 . . 125.5 ?
    N11 C15 H15 . . 125.5 ?
    C22 N21 C25 . . 105.77(16) ?
    C22 N21 Cu1 . . 130.10(14) ?
    C25 N21 Cu1 . . 124.03(13) ?
    N21 C22 N23 . . 111.16(18) ?
    N21 C22 H22 . . 124.4 ?
    N23 C22 H22 . . 124.4 ?
    C22 N23 C24 . . 107.46(17) ?
    C22 N23 H23 . . 126.3 ?
    C24 N23 H23 . . 126.3 ?
    C25 C24 N23 . . 106.19(18) ?
    C25 C24 H24 . . 126.9 ?
    N23 C24 H24 . . 126.9 ?
    C24 C25 N21 . . 109.42(18) ?
    C24 C25 H25 . . 125.3 ?
    N21 C25 H25 . . 125.3 ?
    C32 N31 C35 . . 106.31(16) ?
    C32 N31 Cu1 . . 126.24(13) ?
    C35 N31 Cu1 . . 126.17(13) ?
    N31 C32 N33 . . 110.42(17) ?
    N31 C32 H32 . . 124.8 ?
    N33 C32 H32 . . 124.8 ?
    C32 N33 C34 . . 108.05(16) ?
    C32 N33 H33 . . 126.0 ?
    C34 N33 H33 . . 126.0 ?
    C35 C34 N33 . . 106.05(17) ?
    C35 C34 H34 . . 127.0 ?
    N33 C34 H34 . . 127.0 ?
    C34 C35 N31 . . 109.17(17) ?
    C34 C35 H35 . . 125.4 ?
    N31 C35 H35 . . 125.4 ?
    C42 N41 C45 . . 105.79(16) ?
    C42 N41 Cu1 . . 128.00(13) ?
    C45 N41 Cu1 . . 123.45(13) ?
    N41 C42 N43 . . 110.87(17) ?
    N41 C42 H42 . . 124.6 ?
    N43 C42 H42 . . 124.6 ?
    C42 N43 C44 . . 107.67(17) ?
    C42 N43 H43 . . 126.2 ?
    C44 N43 H43 . . 126.2 ?
    C45 C44 N43 . . 106.43(18) ?
    C45 C44 H44 . . 126.8 ?
    N43 C44 H44 . . 126.8 ?
    C44 C45 N41 . . 109.24(17) ?
    C44 C45 H45 . . 125.4 ?
    N41 C45 H45 . . 125.4 ?
loop_
    _geom_torsion_atom_site_label_1
    _geom_torsion_atom_site_label_2
    _geom_torsion_atom_site_label_3
    _geom_torsion_atom_site_label_4
    _geom_torsion_site_symmetry_1
    _geom_torsion_site_symmetry_2
    _geom_torsion_site_symmetry_3
    _geom_torsion_site_symmetry_4
    _geom_torsion
    _geom_torsion_publ_flag
    O2 V1 O1 Cu1 . . . . -1.75(19) ?
    O4 V1 O1 Cu1 3_667 . . . -123.65(16) ?
    O3 V1 O1 Cu1 . . . . 116.87(16) ?
    N41 Cu1 O1 V1 . . . . 179.21(18) ?
    N31 Cu1 O1 V1 . . . . 0.15(18) ?
    N21 Cu1 O1 V1 . . . . -86.13(17) ?
    N11 Cu1 O1 V1 . . . . 91.46(17) ?
    O6 Cu1 O1 V1 . . . . -157.9(2) ?
    O6 V2 O3 V1 2_656 . . . 91.19(10) ?
    O5 V2 O3 V1 . . . . -150.41(9) ?
    O4 V2 O3 V1 . . . . -28.36(11) ?
    O1 V1 O3 V2 . . . . -164.38(8) ?
    O2 V1 O3 V2 . . . . -46.59(11) ?
    O4 V1 O3 V2 3_667 . . . 75.68(10) ?
    O6 V2 O4 V1 2_656 . . 3_667 172.44(11) ?
    O5 V2 O4 V1 . . . 3_667 53.06(14) ?
    O3 V2 O4 V1 . . . 3_667 -67.40(13) ?
    N41 Cu1 O6 V2 . . . 2_646 179.0(4) ?
    N31 Cu1 O6 V2 . . . 2_646 -2.2(4) ?
    N21 Cu1 O6 V2 . . . 2_646 84.9(4) ?
    N11 Cu1 O6 V2 . . . 2_646 -94.0(4) ?
    O1 Cu1 O6 V2 . . . 2_646 156.1(3) ?
    N41 Cu1 N11 C12 . . . . 124.78(18) ?
    N31 Cu1 N11 C12 . . . . -50.25(18) ?
    O6 Cu1 N11 C12 . . . . 40.08(18) ?
    O1 Cu1 N11 C12 . . . . -149.90(17) ?
    N41 Cu1 N11 C15 . . . . -47.34(17) ?
    N31 Cu1 N11 C15 . . . . 137.63(17) ?
    O6 Cu1 N11 C15 . . . . -132.04(16) ?
    O1 Cu1 N11 C15 . . . . 37.98(16) ?
    C15 N11 C12 N13 . . . . 0.1(2) ?
    Cu1 N11 C12 N13 . . . . -173.20(13) ?
    N11 C12 N13 C14 . . . . -0.3(2) ?
    C12 N13 C14 C15 . . . . 0.3(2) ?
    N13 C14 C15 N11 . . . . -0.3(2) ?
    C12 N11 C15 C14 . . . . 0.1(2) ?
    Cu1 N11 C15 C14 . . . . 173.76(14) ?
    N41 Cu1 N21 C22 . . . . -56.42(17) ?
    N31 Cu1 N21 C22 . . . . 118.74(17) ?
    O6 Cu1 N21 C22 . . . . 28.66(17) ?
    O1 Cu1 N21 C22 . . . . -141.27(17) ?
    N41 Cu1 N21 C25 . . . . 127.77(15) ?
    N31 Cu1 N21 C25 . . . . -57.07(15) ?
    O6 Cu1 N21 C25 . . . . -147.14(15) ?
    O1 Cu1 N21 C25 . . . . 42.92(15) ?
    C25 N21 C22 N23 . . . . -0.3(2) ?
    Cu1 N21 C22 N23 . . . . -176.65(13) ?
    N21 C22 N23 C24 . . . . 0.2(2) ?
    C22 N23 C24 C25 . . . . -0.1(2) ?
    N23 C24 C25 N21 . . . . 0.0(2) ?
    C22 N21 C25 C24 . . . . 0.2(2) ?
    Cu1 N21 C25 C24 . . . . 176.85(14) ?
    N21 Cu1 N31 C32 . . . . 106.98(17) ?
    N11 Cu1 N31 C32 . . . . -65.43(17) ?
    O6 Cu1 N31 C32 . . . . -161.87(16) ?
    O1 Cu1 N31 C32 . . . . 22.07(17) ?
    N21 Cu1 N31 C35 . . . . -58.37(16) ?
    N11 Cu1 N31 C35 . . . . 129.22(16) ?
    O6 Cu1 N31 C35 . . . . 32.78(16) ?
    O1 Cu1 N31 C35 . . . . -143.28(15) ?
    C35 N31 C32 N33 . . . . -1.0(2) ?
    Cu1 N31 C32 N33 . . . . -168.67(13) ?
    N31 C32 N33 C34 . . . . 0.8(2) ?
    C32 N33 C34 C35 . . . . -0.2(2) ?
    N33 C34 C35 N31 . . . . -0.3(2) ?
    C32 N31 C35 C34 . . . . 0.8(2) ?
    Cu1 N31 C35 C34 . . . . 168.52(13) ?
    N21 Cu1 N41 C42 . . . . -76.98(17) ?
    N11 Cu1 N41 C42 . . . . 95.55(16) ?
    O6 Cu1 N41 C42 . . . . -167.77(16) ?
    O1 Cu1 N41 C42 . . . . 8.11(16) ?
    N21 Cu1 N41 C45 . . . . 124.56(15) ?
    N11 Cu1 N41 C45 . . . . -62.91(15) ?
    O6 Cu1 N41 C45 . . . . 33.77(14) ?
    O1 Cu1 N41 C45 . . . . -150.35(15) ?
    C45 N41 C42 N43 . . . . -0.1(2) ?
    Cu1 N41 C42 N43 . . . . -161.54(13) ?
    N41 C42 N43 C44 . . . . 0.4(2) ?
    C42 N43 C44 C45 . . . . -0.5(2) ?
    N43 C44 C45 N41 . . . . 0.5(2) ?
    C42 N41 C45 C44 . . . . -0.3(2) ?
    Cu1 N41 C45 C44 . . . . 162.26(13) ?
loop_
    _geom_hbond_atom_site_label_D
    _geom_hbond_atom_site_label_H
    _geom_hbond_atom_site_label_A
    _geom_hbond_site_symmetry_A
    _geom_hbond_distance_DH
    _geom_hbond_distance_HA
    _geom_hbond_distance_DA
    _geom_hbond_angle_DHA
    N13 H13 O3 4_666 0.88 2.01 2.827(2) 155
    N23 H23 O5 3_666 0.88 1.95 2.779(2) 155
    N33 H33 O2 3_767 0.88 1.90 2.694(2) 149
    N43 H43 O5 2_546 0.88 1.88 2.701(2) 155
    C24 H24 Cg1 2_456 0.95 2.985 3.912(2) 165.3
    C12 H12 Cg2 4_666 0.95 2.592 3.429(2) 147.1
    C22 H22 Cg3 4_565 0.95 2.659 3.332(2) 128.2
    C44 H44 Cg3 2_646 0.95 2.907 3.816(2) 160.5
    C32 H32 Cg4 4_646 0.95 2.761 3.321(2) 118.5
