# Supplementary material for: Poly[octakis(1H-imidazole-κN 3)octa-μ-oxido-tetra­oxidodicopper(II)tetra­vanadate(V)]
Source: Acta Crystallogr Sect E Struct Rep Online. 2012 Mar 3;68(Pt 4):m362–3. doi: 10.1107/S1600536812008252 (PMC3343785; doi:10.1107/S1600536812008252)
Supplement: Supplementary file 2 [file e-68-0m362-Isup2.hkl]

# 
# h,k,l, Fc-squared, Fo-squared, sigma(Fo-squared) and status flag 
# 
data_I
_shelx_title ' kitt153 in P2(1)/n' 
_shelx_refln_list_code          4 
_shelx_F_calc_maximum      289.51 
_exptl_crystal_F_000      1068.00 
_reflns_d_resolution_high  0.7509 
 
loop_ 
 _symmetry_equiv_pos_as_xyz 
 'x, y, z' 
 '-x+1/2, y+1/2, -z+1/2' 
 '-x, -y, -z' 
 'x-1/2, -y-1/2, z-1/2' 
 
_cell_length_a    10.1761 
_cell_length_b    16.5092 
_cell_length_c    12.0372 
_cell_angle_alpha  90.000 
_cell_angle_beta  103.844 
_cell_angle_gamma  90.000 
 
_shelx_F_squared_multiplier     1.000 
 
loop_ 
 _refln_index_h 
 _refln_index_k 
 _refln_index_l 
 _refln_F_squared_calc 
 _refln_F_squared_meas 
 _refln_F_squared_sigma 
 _refln_observed_status 
   2   0   0     1430.51     1467.69     59.51 o 
   4   0   0     9986.67    10682.18    397.37 o 
   6   0   0      851.32      792.90     46.70 o 
   8   0   0       81.67       78.74     24.72 o 
  10   0   0     2675.60     2601.19    129.10 o 
  12   0   0      582.06      551.18     64.09 o 
   1   1   0    15353.21    17787.48    292.71 o 
   3   1   0     2396.87     2402.11     55.50 o 
   4   1   0     9793.96     9193.07    198.23 o 
   5   1   0     1112.52     1039.35     37.55 o 
   6   1   0    11567.16    11878.88    316.59 o 
   7   1   0      153.47      125.34     18.09 o 
   8   1   0     4616.19     4448.49    107.84 o 
   9   1   0       23.52       43.49     16.83 o 
  10   1   0     1747.47     1622.18     79.20 o 
  11   1   0      180.16      141.53     25.93 o 
  12   1   0       20.76       12.23     27.47 o 
   0   2   0     6240.97     6673.31    176.27 o 
   1   2   0     1761.55     2088.82     35.99 o 
   2   2   0    17842.23    19289.54    318.66 o 
   5   2   0     6953.38     7185.74    137.99 o 
   6   2   0     2332.49     2334.79     72.83 o 
   7   2   0      117.79      174.08     14.50 o 
   8   2   0     7144.37     7048.37    162.80 o 
   9   2   0     2446.61     2341.26     81.25 o 
  10   2   0     1634.56     1546.14     64.08 o 
  11   2   0     1637.96     1843.15    115.82 o 
  12   2   0        2.14        7.19     22.63 o 
   1   3   0     2274.94     2321.84     40.47 o 
   2   3   0    35260.43    38301.83    630.09 o 
   3   3   0     1588.20     1767.87     33.41 o 
   4   3   0     3992.80     4244.49     74.83 o 
   5   3   0     1172.86     1281.73     41.46 o 
   6   3   0     5585.30     5412.97    107.67 o 
   7   3   0      173.66      213.38     16.02 o 
   8   3   0     1153.19     1125.03     37.84 o 
   9   3   0     1588.95     1643.58     63.10 o 
  10   3   0     1484.94     1565.05     64.42 o 
  11   3   0      171.65      194.15     33.88 o 
  12   3   0     7428.25     7424.88    221.74 o 
   0   4   0    45621.38    50684.41   1324.26 o 
   1   4   0    13399.61    14868.66    246.18 o 
   2   4   0     8697.75     8734.44    146.61 o 
   3   4   0     4529.54     4330.68     75.53 o 
   4   4   0     2741.80     2822.87     51.90 o 
   5   4   0     1349.63     1314.02     28.41 o 
   6   4   0     2845.61     2979.56     73.65 o 
   7   4   0      158.88      175.28     13.57 o 
   8   4   0     2342.46     2387.63     69.11 o 
   9   4   0       24.67        9.51     15.20 o 
  10   4   0     1774.18     1781.39    200.51 o 
  11   4   0     1146.09     1098.82     60.43 o 
  12   4   0        0.92       -5.45     25.22 o 
   1   5   0    20611.27    22321.76    368.66 o 
   2   5   0       39.82       48.98      4.81 o 
   3   5   0     5059.06     5197.36     90.09 o 
   4   5   0    27745.77    29013.89    480.84 o 
   5   5   0      687.47      632.73     17.68 o 
   6   5   0     1508.31     1381.60     35.02 o 
   7   5   0        6.04        7.98      9.07 o 
   8   5   0        2.07       12.40     11.61 o 
   9   5   0     1484.78     1436.80     57.94 o 
  10   5   0      635.03      596.14     39.49 o 
  11   5   0      246.39      235.28     44.41 o 
  12   5   0      270.05      227.60     35.61 o 
   0   6   0    25263.82    25316.53    665.21 o 
   1   6   0       39.63       51.61      4.50 o 
   3   6   0       78.39      101.72      6.98 o 
   4   6   0      252.05      256.44     10.52 o 
   5   6   0      187.03      182.58     10.21 o 
   6   6   0      118.62      100.89      9.40 o 
   7   6   0     3626.54     3465.16     74.84 o 
   8   6   0      670.70      674.38     31.97 o 
   9   6   0      382.59      413.80     52.65 o 
  10   6   0     2035.71     1908.67    114.91 o 
  11   6   0      285.51      353.13     36.57 o 
  12   6   0     4045.53     4099.75    138.21 o 
   2   7   0      411.49      448.72     12.69 o 
   3   7   0      799.69      844.16     20.01 o 
   4   7   0     6175.29     5891.92    103.40 o 
   5   7   0        6.04       17.57      6.47 o 
   6   7   0      715.44      750.24     24.68 o 
   7   7   0        0.58       -2.85      7.88 o 
   8   7   0     1401.26     1369.06     39.44 o 
   9   7   0        0.61      -14.33     29.30 o 
  10   7   0     1032.23     1065.69     52.43 o 
  11   7   0       17.26       14.85     23.57 o 
  12   7   0      109.01       49.44     43.95 o 
   0   8   0     1060.62      956.72     32.55 o 
   1   8   0      155.92      175.81      7.57 o 
   2   8   0     3454.02     3257.22     59.09 o 
   3   8   0     6803.86     6666.84    115.62 o 
   4   8   0      480.23      411.50     14.12 o 
   5   8   0     3293.36     3333.05     63.08 o 
   6   8   0      254.36      264.28     13.72 o 
   7   8   0      314.58      284.40     20.45 o 
   8   8   0     4152.64     4086.70     88.55 o 
   9   8   0      604.41      633.62     44.68 o 
  10   8   0      796.86      722.13     94.76 o 
  11   8   0     1342.28     1451.18     67.65 o 
  12   8   0       52.03       54.94     45.78 o 
   1   9   0     1249.83     1297.45     27.05 o 
   2   9   0    23330.00    23772.37    395.28 o 
   3   9   0        3.56        4.31      6.57 o 
   4   9   0     1712.96     1965.42     40.24 o 
   5   9   0     4116.87     4126.13     76.64 o 
   6   9   0     1333.21     1267.18     31.16 o 
   7   9   0       43.11       33.10     10.23 o 
   8   9   0       60.90       79.79     14.22 o 
   9   9   0      133.03      172.65     24.29 o 
  10   9   0      295.00      303.95     46.70 o 
  11   9   0      301.48      346.34    102.55 o 
   0  10   0     1544.51     1748.42     43.15 o 
   1  10   0     3305.58     3083.75     57.02 o 
   2  10   0     6655.72     6418.81    111.99 o 
   3  10   0     2322.80     2308.95     45.54 o 
   4  10   0       74.92       72.78      8.61 o 
   5  10   0        0.24        7.45      8.16 o 
   6  10   0       95.25      110.56     11.52 o 
   7  10   0       11.59       20.28      9.98 o 
   8  10   0     3013.97     3075.02     71.26 o 
   9  10   0       60.21       60.17     18.31 o 
  10  10   0      104.42       82.40     36.62 o 
  11  10   0     1964.51     2208.40    126.35 o 
   1  11   0     3190.47     2926.47     75.14 o 
   2  11   0       56.72       99.00     17.29 o 
   3  11   0     2856.91     2836.17     77.05 o 
   4  11   0     3101.83     2999.43     66.14 o 
   5  11   0      603.80      629.10     23.71 o 
   6  11   0     1676.62     1697.18     44.53 o 
   7  11   0     1191.81     1212.88     72.14 o 
   8  11   0      195.69      225.40     40.32 o 
   9  11   0       14.66       56.82     22.63 o 
  10  11   0     1595.07     1611.96     70.89 o 
  11  11   0       91.79       56.77     47.61 o 
   0  12   0    13863.90    13628.55    541.11 o 
   1  12   0     1656.37     1640.85     49.09 o 
   2  12   0       13.67        8.77     13.04 o 
   3  12   0      516.42      478.35     24.10 o 
   4  12   0     1550.64     1419.39     45.48 o 
   5  12   0      943.34      887.24     34.93 o 
   6  12   0     1077.37     1048.54     39.50 o 
   7  12   0     3005.05     3068.42    102.72 o 
   8  12   0      127.13      123.51     44.41 o 
   9  12   0      559.69      615.53     44.32 o 
  10  12   0      621.39      729.72     70.50 o 
   1  13   0     7740.58     7691.66    184.25 o 
   2  13   0     1340.23     1355.43     44.38 o 
   3  13   0      343.70      344.55     24.10 o 
   4  13   0     5151.58     5013.26    123.24 o 
   5  13   0       27.37       23.76     13.74 o 
   6  13   0      495.32      572.64     30.46 o 
   7  13   0      572.07      630.72     40.43 o 
   8  13   0      429.72      499.05     40.12 o 
   9  13   0      173.38      237.14     54.02 o 
   0  14   0     1395.50     1350.49     85.15 o 
   1  14   0        3.11       31.94     12.88 o 
   2  14   0     4094.56     4032.25    102.61 o 
   3  14   0     3545.08     3562.36     93.06 o 
   4  14   0       43.22       54.30     15.13 o 
   5  14   0      788.35      841.21     43.11 o 
   6  14   0     1458.73     1552.28    101.63 o 
   7  14   0      494.39      440.40     54.94 o 
   8  14   0      600.83      624.43     65.01 o 
   9  14   0     2254.98     2469.35    141.92 o 
   1  15   0     2797.92     2691.40     96.47 o 
   2  15   0     4746.29     4317.46    140.16 o 
   3  15   0       28.60       34.30     18.64 o 
   4  15   0       60.03       81.87     22.55 o 
   5  15   0     4347.23     4312.90    141.13 o 
   6  15   0      434.36      422.01     38.13 o 
   7  15   0       18.02        9.16     32.05 o 
   8  15   0       11.24       50.36     43.95 o 
   9  15   0        0.37       -9.16     47.61 o 
   0  16   0       16.42       36.62     30.21 o 
   1  16   0     4248.26     3899.45    144.66 o 
   2  16   0     1327.67     1469.56     93.85 o 
   3  16   0       85.96      117.06     25.80 o 
   4  16   0      109.81       62.30     23.28 o 
   5  16   0       17.96       24.42     21.98 o 
   6  16   0      301.33      273.57     34.80 o 
   7  16   0        9.05      -11.90     41.20 o 
   8  16   0     1610.78     1651.72    114.45 o 
   1  17   0     1745.64     1864.33    161.60 o 
   2  17   0      225.32      225.65     47.15 o 
   3  17   0     2781.36     2787.61    104.18 o 
   4  17   0     1801.72     1749.43     77.66 o 
   5  17   0     2909.20     3048.85    270.10 o 
   6  17   0     1214.20     1171.96     86.98 o 
   7  17   0      126.74      193.19     54.02 o 
   0  18   0    10181.55    10022.04    422.09 o 
   1  18   0     2383.75     2436.88    197.31 o 
   2  18   0      428.96      450.67     42.08 o 
   3  18   0     1383.05     1420.19     70.53 o 
   4  18   0      341.18      344.81     39.48 o 
   5  18   0       35.25       39.37     28.67 o 
   6  18   0       67.87       75.08     44.86 o 
   1  19   0     1895.37     1877.32     95.68 o 
   2  19   0        0.98       -2.64     25.42 o 
   3  19   0      421.30      440.19     43.97 o 
   4  19   0     1446.99     1496.61     99.34 o 
   5  19   0      235.37      190.06     40.08 o 
   0  20   0       39.89       71.42     43.95 o 
   1  20   0      391.09      365.71     43.05 o 
   2  20   0       19.93       43.33     31.13 o 
   3  20   0     1435.04     1400.74     75.07 o 
   4  20   0      246.16      327.78     61.34 o 
   5  20   0      918.73      842.34     86.98 o 
 -11   0   1     4862.05     4514.77    202.35 o 
  -9   0   1     8319.44     8047.12    320.46 o 
  -7   0   1       41.71       47.61     19.23 o 
  -5   0   1     3515.58     3612.92    146.49 o 
  -3   0   1     7924.24     8146.62    213.32 o 
  -1   0   1    19312.73    20954.64    535.08 o 
   1   0   1    28749.68    31780.12   1150.90 o 
   3   0   1     2932.97     2832.83    112.62 o 
   5   0   1     7142.97     6472.30    249.96 o 
   7   0   1      161.17      173.96     29.30 o 
   9   0   1       22.09       -3.66     21.97 o 
  11   0   1      266.40      242.63     44.86 o 
 -12   1   1       46.68       38.07     38.45 o 
 -11   1   1        3.00       12.89     19.55 o 
 -10   1   1     2426.11     2349.93     84.16 o 
  -9   1   1        0.28       10.53     15.54 o 
  -8   1   1     7385.89     6786.74    191.31 o 
  -7   1   1    13793.36    13851.54    303.72 o 
  -6   1   1     8465.52     8531.31    163.64 o 
  -5   1   1    19377.74    19288.47    357.51 o 
  -4   1   1     1346.18     1422.04     31.34 o 
  -3   1   1    17429.02    17919.30    329.80 o 
  -2   1   1    17550.07    19222.23    288.37 o 
   0   1   1    14126.11    16410.00    348.67 o 
   1   1   1    11485.65    12783.91    272.60 o 
   2   1   1    14736.81    16038.76    414.02 o 
   3   1   1      118.58      126.10     10.36 o 
   5   1   1    12431.99    12458.37    488.93 o 
   7   1   1     2305.87     2206.22     79.66 o 
   8   1   1       94.28       52.72     16.80 o 
   9   1   1      306.97      309.82     28.80 o 
  10   1   1      621.40      566.60     39.16 o 
  11   1   1     2835.62     2706.87    145.58 o 
  12   1   1      240.10      349.43     50.36 o 
 -12   2   1     1272.43     1311.01     64.40 o 
 -11   2   1     3287.35     3226.04    188.15 o 
 -10   2   1     4667.22     4352.61    216.54 o 
  -9   2   1      547.63      470.14     32.69 o 
  -8   2   1     1682.77     1681.39     61.18 o 
  -7   2   1     9200.83     9159.88    176.80 o 
  -6   2   1     2479.14     2680.57     57.45 o 
  -5   2   1      412.05      425.74     14.98 o 
  -4   2   1      474.57      459.79     24.45 o 
  -3   2   1     1174.04     1119.33     22.09 o 
  -2   2   1     6128.02     6713.85    112.62 o 
  -1   2   1    40567.99    44700.48    734.09 o 
   0   2   1     2105.81     2401.19     37.06 o 
   1   2   1      881.28      998.58     18.79 o 
   2   2   1    71306.02    76591.05   1395.88 o 
   3   2   1     2422.37     2555.35     59.20 o 
   4   2   1     2681.79     2521.97    101.63 o 
   5   2   1      290.56      330.41     20.04 o 
   6   2   1     1164.06     1144.49     60.43 o 
   7   2   1     7141.60     6848.10    157.67 o 
   8   2   1     3322.40     3023.06    106.66 o 
   9   2   1     1015.09      912.81     45.64 o 
  10   2   1       60.64       88.18     21.76 o 
  11   2   1      128.86      130.93     27.46 o 
  12   2   1       75.97      114.93     30.10 o 
 -12   3   1        2.18       25.90     23.10 o 
 -11   3   1     3915.00     3840.35    125.92 o 
 -10   3   1     1313.26     1282.35     55.98 o 
  -9   3   1     3932.95     3845.41    119.44 o 
  -8   3   1       51.80       60.68     22.43 o 
  -7   3   1     4323.54     4139.26    136.65 o 
  -6   3   1     2211.57     2358.78     51.84 o 
  -5   3   1     2177.39     2101.85     45.66 o 
  -4   3   1     4408.19     5111.03     88.67 o 
  -3   3   1      418.87      361.42     17.01 o 
  -2   3   1     6899.50     8018.07    134.45 o 
  -1   3   1     2437.09     2633.42     45.63 o 
   0   3   1     5033.60     5581.40    123.06 o 
   1   3   1      311.32      313.55      7.65 o 
   2   3   1    22517.73    24754.22    408.64 o 
   3   3   1    43680.19    43561.43    717.56 o 
   4   3   1      776.26      809.72     21.74 o 
   5   3   1     1039.85     1152.62     33.48 o 
   6   3   1     1729.08     1714.97     81.56 o 
   7   3   1      166.85      164.00     14.95 o 
   8   3   1       35.49       41.13     12.46 o 
   9   3   1        1.04       17.35     14.20 o 
  10   3   1      886.68      870.73     47.58 o 
  11   3   1      349.70      351.99     35.93 o 
  12   3   1        3.16        8.95     24.27 o 
 -12   4   1     1446.99     1446.84     68.30 o 
 -11   4   1     1017.35     1020.25     53.08 o 
 -10   4   1     5421.44     5135.37    155.70 o 
  -9   4   1      653.01      602.73     36.57 o 
  -8   4   1      119.59      105.44     15.48 o 
  -7   4   1     6036.67     5622.14    112.83 o 
  -6   4   1     1498.60     1478.61     36.16 o 
  -5   4   1     3468.95     3565.97     64.85 o 
  -4   4   1      177.32      199.68      8.57 o 
  -3   4   1     4292.84     4276.73     74.48 o 
  -2   4   1        0.25        3.59      4.10 o 
  -1   4   1    17559.95    19028.54    353.57 o 
   0   4   1     1070.51     1151.34     29.48 o 
   1   4   1     9851.85    10102.87    153.02 o 
   2   4   1    10003.57     9841.88    165.02 o 
   3   4   1     1320.50     1359.09     27.39 o 
   4   4   1    13521.92    14176.04    238.05 o 
   5   4   1       14.22        8.71      7.40 o 
   6   4   1        4.27        6.62      8.20 o 
   7   4   1     9953.97    10108.64    226.87 o 
   8   4   1      279.23      271.18     20.54 o 
   9   4   1     1664.95     1641.67     64.08 o 
  10   4   1      144.89      207.35     39.37 o 
  11   4   1     1607.19     1641.07    102.09 o 
  12   4   1      217.30      244.46     52.19 o 
 -12   5   1      180.11      185.10     33.00 o 
 -11   5   1      671.87      711.42     45.61 o 
 -10   5   1      378.28      377.96     33.00 o 
  -9   5   1      365.94      357.49     23.95 o 
  -8   5   1     1057.93     1052.93     38.32 o 
  -7   5   1      556.30      558.37     38.72 o 
  -6   5   1     5532.92     5372.78     95.87 o 
  -5   5   1     3630.61     3373.02     61.98 o 
  -4   5   1     3131.10     3240.97     58.86 o 
  -3   5   1     4953.02     5197.63     89.93 o 
  -2   5   1     4143.09     4368.08     75.66 o 
  -1   5   1      906.30     1053.57     23.35 o 
   0   5   1    11276.19    11654.07    254.91 o 
   1   5   1     2780.31     2635.13     42.37 o 
   2   5   1       25.40       41.58      4.73 o 
   3   5   1     6774.91     7141.00    122.30 o 
   4   5   1      220.29      200.19     11.87 o 
   5   5   1     5109.17     4663.54     84.05 o 
   6   5   1     2377.85     2292.19     51.83 o 
   7   5   1     1454.08     1381.64     42.81 o 
   8   5   1      801.00      734.00     30.99 o 
   9   5   1      518.40      563.58     29.04 o 
  10   5   1      400.72      401.31     70.96 o 
  11   5   1      311.13      285.51     34.94 o 
  12   5   1     1637.35     1689.26    108.96 o 
 -12   6   1        1.91      -35.87     47.15 o 
 -11   6   1      293.66      315.10     34.63 o 
 -10   6   1      641.44      616.91     40.14 o 
  -9   6   1     8003.42     7856.69    181.31 o 
  -8   6   1      151.17      151.78     14.52 o 
  -7   6   1     1587.42     1499.11     38.76 o 
  -6   6   1      393.54      366.66     14.38 o 
  -5   6   1      183.83      196.28     10.21 o 
  -4   6   1      323.65      337.96     11.86 o 
  -3   6   1    14199.21    14719.40    246.22 o 
  -2   6   1      973.61     1027.64     21.64 o 
  -1   6   1      466.35      567.41     14.99 o 
   0   6   1      567.33      659.30     21.15 o 
   1   6   1    16383.26    16610.18    250.73 o 
   2   6   1     4068.75     4346.02     75.77 o 
   3   6   1      283.58      283.49     10.32 o 
   4   6   1      949.82     1027.06     23.70 o 
   5   6   1     6413.49     6084.70    107.45 o 
   6   6   1     1069.12     1079.24     27.54 o 
   7   6   1       63.51       51.34     10.82 o 
   8   6   1       33.20       28.01     17.82 o 
   9   6   1     3184.91     3162.93     84.73 o 
  10   6   1       11.27       15.35     18.77 o 
  11   6   1      305.54      294.46     34.80 o 
  12   6   1       98.16       97.97     46.70 o 
 -12   7   1      977.38      955.06     57.62 o 
 -11   7   1      284.50      329.17     34.96 o 
 -10   7   1      695.27      673.51     42.73 o 
  -9   7   1        4.70       29.76     18.67 o 
  -8   7   1     5678.24     5691.53    117.06 o 
  -7   7   1      271.59      292.78     16.99 o 
  -6   7   1      281.28      259.52     12.91 o 
  -5   7   1    10696.11    10622.50    181.68 o 
  -4   7   1      740.93      825.66     20.58 o 
  -3   7   1     7513.45     7773.23    133.10 o 
  -2   7   1     3645.79     4241.83     74.76 o 
  -1   7   1     5238.51     5928.93    114.27 o 
   0   7   1     2460.54     2265.74     55.78 o 
   1   7   1     5224.45     5253.04     82.10 o 
   2   7   1      801.67      700.17     16.83 o 
   3   7   1       35.62       56.76      6.29 o 
   4   7   1     6963.18     7054.73    122.70 o 
   5   7   1    16890.50    17062.15    287.37 o 
   6   7   1     7476.77     7517.34    132.57 o 
   7   7   1       41.05       27.15     10.49 o 
   8   7   1      732.53      688.19     30.29 o 
   9   7   1      371.28      412.12     26.60 o 
  10   7   1      261.91      237.18     28.80 o 
  11   7   1     1834.69     2041.85     81.95 o 
 -12   8   1     1347.79     1362.87     69.26 o 
 -11   8   1      122.48      140.62     30.41 o 
 -10   8   1     2289.77     2271.96     68.89 o 
  -9   8   1      754.93      826.98     35.91 o 
  -8   8   1      212.38      198.49     20.01 o 
  -7   8   1      416.32      373.92     19.08 o 
  -6   8   1     5355.30     5340.67     96.91 o 
  -4   8   1     1204.34     1141.05     26.12 o 
  -3   8   1     5984.21     6114.76    106.64 o 
  -2   8   1     2942.41     2834.18     52.18 o 
   0   8   1     3859.02     3847.95    109.32 o 
   1   8   1     1639.64     1912.19     32.88 o 
   2   8   1     7426.44     7558.46    129.49 o 
   3   8   1      438.36      427.34     13.57 o 
   4   8   1     6493.41     6312.07    110.82 o 
   5   8   1      347.48      321.53     14.01 o 
   6   8   1     5152.88     5024.96    134.75 o 
   7   8   1     3257.33     3189.10     63.60 o 
   8   8   1     2502.20     2425.20     58.91 o 
   9   8   1     4678.23     4642.20    116.96 o 
  10   8   1      890.17      855.35     48.54 o 
  11   8   1      307.19      335.87     68.21 o 
 -12   9   1      101.30      142.83     51.27 o 
 -11   9   1     5242.63     5601.37    173.18 o 
 -10   9   1       70.44       68.85     19.07 o 
  -9   9   1      962.98      952.45     38.92 o 
  -8   9   1        4.83       -7.82     10.57 o 
  -7   9   1      132.10      152.32     27.19 o 
  -6   9   1       65.88       89.95     10.17 o 
  -5   9   1      351.05      399.02     15.49 o 
  -4   9   1      545.07      471.46     15.71 o 
  -3   9   1     1490.18     1485.38     31.35 o 
  -2   9   1      613.18      670.19     17.20 o 
  -1   9   1      167.32      203.19      9.42 o 
   0   9   1       16.08       35.23      7.60 o 
   1   9   1       98.63      102.49      8.74 o 
   2   9   1     1434.66     1477.69     30.54 o 
   3   9   1    33951.16    34071.93    564.68 o 
   4   9   1        4.53        7.39      6.87 o 
   5   9   1       74.29       91.41      9.69 o 
   6   9   1      395.71      400.80     16.96 o 
   7   9   1       93.53      142.74     17.39 o 
   8   9   1        3.19       12.30     11.77 o 
   9   9   1      115.72      132.43     20.05 o 
  10   9   1       79.71      121.97     30.67 o 
  11   9   1       88.62       94.14     30.50 o 
 -11  10   1      629.41      685.45     48.56 o 
 -10  10   1     2241.13     2514.93     74.87 o 
  -9  10   1      431.15      412.75     27.42 o 
  -8  10   1      861.38      866.23     31.06 o 
  -7  10   1     1764.12     1818.87     46.76 o 
  -6  10   1     2503.87     2403.71     89.09 o 
  -5  10   1     1633.38     1678.73     37.03 o 
  -4  10   1      276.92      249.14     12.39 o 
  -3  10   1      389.43      465.53     28.61 o 
  -2  10   1      266.77      261.47     11.79 o 
  -1  10   1    10349.72    10093.07    226.35 o 
   0  10   1       52.37       32.13      8.38 o 
   1  10   1      365.81      318.05     13.84 o 
   2  10   1     9857.45     9354.97    326.97 o 
   3  10   1        2.24       -0.21      7.20 o 
   4  10   1     5882.38     5720.20    115.50 o 
   5  10   1      359.92      366.14     15.79 o 
   6  10   1        2.68       -3.82      8.57 o 
   7  10   1     4284.56     4284.74     93.07 o 
   8  10   1     1352.29     1364.43     47.03 o 
   9  10   1     1671.06     1579.06     66.99 o 
  10  10   1      316.60      329.61     52.19 o 
  11  10   1      307.30      301.23     56.77 o 
 -11  11   1       15.75      -10.07     39.37 o 
 -10  11   1      164.68      226.15     46.70 o 
  -9  11   1      138.31      148.33     37.54 o 
  -8  11   1     2199.22     2130.65     79.26 o 
  -7  11   1      564.67      586.33     29.13 o 
  -6  11   1     4194.05     4178.39     89.61 o 
  -5  11   1     5383.01     5320.39    109.82 o 
  -4  11   1     1692.45     1636.93     73.99 o 
  -3  11   1      303.25      299.90     19.56 o 
  -2  11   1     8389.65     8546.17    216.34 o 
  -1  11   1      189.98      237.31     34.14 o 
   0  11   1     3239.14     3146.27     66.23 o 
   1  11   1     2131.60     2038.93     46.80 o 
   2  11   1      259.37      267.15     13.97 o 
   3  11   1      645.13      632.15     29.60 o 
   4  11   1      125.96      133.03     12.70 o 
   5  11   1      542.85      532.08     24.58 o 
   6  11   1     7639.79     7498.14    151.33 o 
   7  11   1      710.14      715.81     29.87 o 
   8  11   1      294.45      267.24     23.21 o 
   9  11   1      998.42      988.52     42.63 o 
  10  11   1       23.31       68.67     39.37 o 
  11  11   1     1204.79     1275.42     97.05 o 
 -10  12   1     1443.49     1573.90    100.71 o 
  -9  12   1     4791.46     4999.12    217.91 o 
  -8  12   1       69.84      109.43     23.95 o 
  -7  12   1      936.15     1009.75     49.09 o 
  -6  12   1      479.02      485.31     27.03 o 
  -5  12   1      868.29      854.04     34.07 o 
  -4  12   1      839.41      833.36     41.04 o 
  -3  12   1      377.35      396.99     31.38 o 
  -2  12   1       66.08       52.74     16.70 o 
  -1  12   1      512.51      505.22     33.00 o 
   0  12   1     2866.30     2801.84     94.52 o 
   1  12   1    19332.59    19724.04    434.61 o 
   2  12   1      631.48      692.20     61.94 o 
   3  12   1      137.33      135.74     15.61 o 
   4  12   1        5.37       18.80     13.50 o 
   5  12   1     8936.95     9236.24    213.23 o 
   6  12   1        2.97       10.09     11.69 o 
   7  12   1       24.30       19.32     13.02 o 
   8  12   1      378.05      479.82     37.84 o 
   9  12   1      632.88      703.17     67.75 o 
 -10  13   1      267.78      195.94     51.27 o 
  -9  13   1      136.69      186.78     44.86 o 
  -8  13   1     2130.43     2263.13     85.99 o 
  -7  13   1     2944.43     2951.99    101.13 o 
  -6  13   1       22.37       39.77     15.31 o 
  -5  13   1     3043.61     2978.82     80.77 o 
  -4  13   1      307.09      327.32     26.00 o 
  -3  13   1       30.07        7.44     13.46 o 
  -2  13   1      400.56      430.06     24.79 o 
  -1  13   1     1570.92     1561.86     86.52 o 
   0  13   1      392.71      349.37     29.78 o 
   1  13   1     3484.87     3349.70    124.84 o 
   2  13   1     3481.33     3339.04     86.11 o 
   3  13   1       26.31       11.57     18.37 o 
   4  13   1     9052.22     8474.90    248.28 o 
   5  13   1     3992.06     3973.96    128.82 o 
   6  13   1        6.82       12.51     18.44 o 
   7  13   1      933.38      939.73    108.50 o 
   8  13   1      386.83      383.63     54.94 o 
   9  13   1       42.37       54.94     42.12 o 
  -9  14   1       54.46       24.72     38.45 o 
  -8  14   1     1698.25     1727.04     73.38 o 
  -7  14   1      807.20      867.64     48.44 o 
  -6  14   1      695.77      735.74     34.94 o 
  -5  14   1      595.89      595.33     30.73 o 
  -4  14   1       57.46       56.78     15.15 o 
  -3  14   1     5629.54     5747.91    140.19 o 
  -2  14   1     4734.18     4503.60    124.56 o 
  -1  14   1     2193.11     2113.97     62.47 o 
   0  14   1     2367.74     2287.95     84.16 o 
   1  14   1      501.36      483.36     51.27 o 
   2  14   1      426.46      476.34     37.54 o 
   3  14   1       14.58       15.57     17.16 o 
   4  14   1     1999.07     1883.88     73.81 o 
   5  14   1      233.88      207.25     27.19 o 
   6  14   1      261.55      311.15     37.54 o 
   7  14   1     2261.75     2236.38    127.72 o 
   8  14   1     1067.13     1291.90     94.31 o 
   9  14   1      498.39      436.74     65.01 o 
  -8  15   1      586.24      568.58     68.67 o 
  -7  15   1     1053.45     1081.31     84.23 o 
  -6  15   1     1365.63     1452.84     64.01 o 
  -5  15   1       67.06       83.01     18.72 o 
  -4  15   1     2254.06     2335.00     69.05 o 
  -3  15   1      145.97      156.05     19.65 o 
  -2  15   1       32.33       49.64     15.26 o 
  -1  15   1      253.32      256.81     25.15 o 
   0  15   1       50.91       90.89     21.62 o 
   1  15   1        4.38       -3.26     24.26 o 
   2  15   1       19.60        2.00     17.80 o 
   3  15   1    16208.69    15598.79    441.22 o 
   4  15   1      740.93      836.68    112.62 o 
   5  15   1      246.54      303.53     32.94 o 
   6  15   1       38.87       75.27     24.50 o 
   7  15   1       17.46       77.83     40.29 o 
   8  15   1      278.81      270.10     55.85 o 
   9  15   1      213.44      165.72     58.60 o 
  -8  16   1      930.14     1001.65     89.73 o 
  -7  16   1     2034.96     2130.58    129.10 o 
  -6  16   1      361.38      425.75     60.43 o 
  -5  16   1     1107.18     1075.39     56.62 o 
  -4  16   1       97.04      104.88     25.22 o 
  -3  16   1      563.52      569.98     98.43 o 
  -2  16   1      512.42      567.27     31.83 o 
  -1  16   1     2813.38     2733.36     78.48 o 
   0  16   1     1706.93     1567.54     67.63 o 
   1  16   1      175.76      205.31     62.72 o 
   2  16   1     2955.35     2877.54    127.72 o 
   3  16   1       20.46       16.06     27.47 o 
   4  16   1      653.32      747.92     48.07 o 
   5  16   1       25.59       27.81     23.57 o 
   6  16   1      773.14      739.04    142.83 o 
   7  16   1     2353.60     2396.10    140.09 o 
   8  16   1       45.55       68.67     49.44 o 
  -8  17   1     1063.61     1091.38     97.97 o 
  -7  17   1      135.74       73.25     48.53 o 
  -6  17   1     3518.01     3383.10    174.88 o 
  -5  17   1      702.61      708.60     49.65 o 
  -4  17   1      463.71      497.31     59.06 o 
  -3  17   1     1787.32     1765.32     75.74 o 
  -2  17   1      512.59      530.73     42.67 o 
  -1  17   1       11.52       -5.49     21.36 o 
   0  17   1     3121.36     2916.93    106.17 o 
   1  17   1      443.46      440.05     39.49 o 
   2  17   1       70.22      102.75     27.06 o 
   3  17   1      186.46      198.74     31.70 o 
   4  17   1      147.07      222.34     52.19 o 
   5  17   1      153.38      226.59     34.60 o 
   6  17   1     2129.53     2353.71    168.47 o 
   7  17   1      406.69      411.10     67.75 o 
  -7  18   1      513.92      568.58     77.83 o 
  -6  18   1       86.52      115.36     52.19 o 
  -5  18   1      336.11      320.85     41.08 o 
  -4  18   1      256.02      222.23     33.50 o 
  -3  18   1      104.86      147.93     43.49 o 
  -2  18   1      732.47      819.20     53.41 o 
  -1  18   1      105.87      166.47     30.71 o 
   0  18   1      804.16      898.27    106.67 o 
   1  18   1     2070.36     2071.03     86.10 o 
   2  18   1      475.47      568.93     53.10 o 
   3  18   1      228.61      218.22     34.52 o 
   4  18   1      457.98      457.52     49.90 o 
   5  18   1     3166.54     3175.21    119.73 o 
   6  18   1      252.78      202.78     38.84 o 
  -5  19   1      590.59      597.45     63.18 o 
  -4  19   1      378.80      545.61    105.29 o 
  -3  19   1      125.23      145.28     39.83 o 
  -2  19   1      266.14      255.04     38.18 o 
  -1  19   1     1317.49     1325.73     78.28 o 
   0  19   1      235.00      310.29     52.65 o 
   1  19   1     2229.29     2069.81     89.67 o 
   2  19   1     2651.65     2625.16    103.58 o 
   3  19   1      451.05      376.56     54.48 o 
   4  19   1     2352.01     2363.02    167.10 o 
   5  19   1     1333.27     1287.32     97.97 o 
   6  19   1      162.27      140.09     53.10 o 
  -5  20   1       94.52      173.96     55.85 o 
  -4  20   1      387.87      414.76     63.18 o 
  -3  20   1      402.67      450.98     47.14 o 
  -2  20   1      833.60      919.21     71.42 o 
  -1  20   1     1212.12     1276.98    137.80 o 
   0  20   1     2299.19     2338.77     99.06 o 
   1  20   1      294.16      255.84     37.94 o 
   2  20   1      789.53      739.23     55.93 o 
   3  20   1       43.84       35.71     43.03 o 
   4  20   1      349.57      354.33     64.09 o 
 -12   0   2     2607.49     2381.45    127.27 o 
 -10   0   2      510.99      471.53     48.53 o 
  -8   0   2    32742.56    31525.59   1162.80 o 
  -6   0   2      488.28      460.39     22.48 o 
  -2   0   2    32644.76    38124.38    972.72 o 
   0   0   2    11225.58    12409.90    452.30 o 
   2   0   2      567.37      577.74     31.13 o 
   4   0   2        4.36       18.31     11.90 o 
   6   0   2    42972.27    42584.07   1556.50 o 
   8   0   2       94.02       90.64     25.64 o 
  10   0   2       88.15       24.72     27.47 o 
 -12   1   2     1012.18     1032.45     82.86 o 
 -11   1   2       23.93       42.10     19.67 o 
 -10   1   2     1020.10      964.17     47.58 o 
  -9   1   2      510.15      483.86     32.04 o 
  -8   1   2     3753.37     3704.67    113.29 o 
  -7   1   2     8825.88     8594.31    191.35 o 
  -6   1   2     7286.90     7922.00    151.98 o 
  -5   1   2        5.21       18.60      5.16 o 
  -4   1   2    11038.73    10998.16    182.99 o 
  -3   1   2     3651.91     3595.11     62.07 o 
  -2   1   2      108.99      127.19      5.60 o 
   0   1   2     4063.81     4539.69     98.96 o 
   1   1   2     1200.57     1279.08     52.19 o 
   2   1   2     3097.76     2646.01     74.13 o 
   3   1   2      204.39      203.84     13.60 o 
   5   1   2     9139.81     8696.28    234.37 o 
   6   1   2      324.54      358.92     24.60 o 
   7   1   2     3386.12     3180.77     98.73 o 
   8   1   2      395.09      373.13     28.80 o 
   9   1   2       15.69       26.97     18.31 o 
  10   1   2     3036.63     2853.93    126.81 o 
  11   1   2       91.26       68.20     25.87 o 
 -12   2   2     1598.51     1591.07     84.69 o 
 -11   2   2        2.68        6.33     18.09 o 
 -10   2   2     2103.36     2175.11     79.31 o 
  -9   2   2     2014.02     1890.70     69.26 o 
  -8   2   2       30.98       45.28     13.03 o 
  -7   2   2     3701.14     3751.58     78.04 o 
  -6   2   2       55.57       70.02      9.91 o 
  -5   2   2      966.56      808.11     26.93 o 
  -4   2   2      407.90      382.72     20.62 o 
  -3   2   2    11721.11    11962.49    199.41 o 
  -2   2   2    16810.54    18076.03    271.75 o 
  -1   2   2     1069.45     1191.48     21.81 o 
   0   2   2     6577.25     7115.58    133.89 o 
   1   2   2     3794.95     3935.82     75.25 o 
   2   2   2      942.35     1068.30     28.17 o 
   3   2   2    10352.33    10986.60    288.75 o 
   4   2   2     6575.29     6616.42    179.33 o 
   5   2   2      326.87      271.48     19.42 o 
   6   2   2       30.23       42.39     12.90 o 
   7   2   2     1680.05     1569.23     58.26 o 
   8   2   2     2488.71     2476.14     84.16 o 
   9   2   2      291.24      339.90     23.56 o 
  10   2   2      526.48      537.37     67.30 o 
  11   2   2       28.61       13.08     25.22 o 
 -12   3   2       11.65       11.40     22.98 o 
 -11   3   2       97.24      126.30     25.22 o 
 -10   3   2      512.52      475.18     34.29 o 
  -9   3   2      800.45      709.98     38.52 o 
  -8   3   2     1499.16     1351.11     48.41 o 
  -7   3   2     1315.96     1282.02     33.44 o 
  -6   3   2    21630.67    21062.21    391.51 o 
  -5   3   2        0.64       -3.95      8.46 o 
  -4   3   2       13.21        8.80      4.23 o 
  -2   3   2     1308.81     1472.59     27.82 o 
  -1   3   2     5860.70     6651.51    125.55 o 
   0   3   2    12755.79    13309.01    220.31 o 
   1   3   2      262.18      306.61     13.74 o 
   2   3   2      101.71       96.80      7.33 o 
   3   3   2     2710.47     2966.28     69.73 o 
   4   3   2    31413.63    31783.32    820.28 o 
   5   3   2      292.05      288.57     22.89 o 
   6   3   2     3188.78     2820.18    216.42 o 
   7   3   2      158.83      149.07     15.93 o 
   8   3   2     6705.59     6661.41    156.98 o 
   9   3   2      106.00       72.84     15.99 o 
  10   3   2       10.02        2.62     18.31 o 
  11   3   2        1.67       -2.26     22.89 o 
 -12   4   2      689.19      706.85     49.20 o 
 -11   4   2      549.78      603.52     42.37 o 
 -10   4   2     6109.87     6088.60    179.66 o 
  -9   4   2     1628.75     1526.31     51.14 o 
  -8   4   2     2264.09     2111.03     62.44 o 
  -7   4   2     1203.87     1154.51     31.63 o 
  -6   4   2     1781.56     1701.27     39.93 o 
  -5   4   2     5105.81     4846.96     85.48 o 
  -4   4   2     7570.15     8055.26    137.12 o 
  -3   4   2      262.68      227.18      8.48 o 
  -2   4   2    16508.75    16941.92    281.09 o 
   0   4   2     7826.71     7755.67    129.76 o 
   1   4   2      171.94      202.81      7.44 o 
   2   4   2     9518.83    10876.69    182.51 o 
   4   4   2     1556.20     1371.45     32.94 o 
   5   4   2     1933.53     2004.83     52.67 o 
   6   4   2      547.76      517.48     34.78 o 
   7   4   2     2125.67     2053.33     57.79 o 
   8   4   2     1663.18     1588.98     50.04 o 
   9   4   2     1338.53     1348.09     46.86 o 
  10   4   2     1801.15     1608.56     67.97 o 
  11   4   2      741.62      786.56     49.84 o 
 -12   5   2      352.17      337.22     38.42 o 
 -11   5   2        0.80        2.43     20.69 o 
 -10   5   2      448.22      428.94     28.01 o 
  -9   5   2     6087.43     5749.92    137.09 o 
  -8   5   2     1442.34     1460.78     51.89 o 
  -7   5   2     4968.56     5012.25    102.20 o 
  -5   5   2     1324.32     1369.05     29.13 o 
  -4   5   2    12245.50    12364.55    208.06 o 
  -2   5   2      220.88      214.55      8.07 o 
  -1   5   2     3107.35     3187.35     62.85 o 
   0   5   2     2120.12     2190.20     44.31 o 
   1   5   2     1702.27     1697.71     28.74 o 
   2   5   2     9718.44     9560.60    160.97 o 
   3   5   2      286.47      238.28     15.36 o 
   4   5   2     5210.37     5448.32     96.13 o 
   5   5   2     3624.73     3527.00     74.12 o 
   6   5   2      662.43      631.10     30.58 o 
   7   5   2     4996.20     4949.94    119.07 o 
   8   5   2       49.49       49.11     13.52 o 
   9   5   2      645.17      625.78     31.32 o 
  10   5   2     3541.24     3534.77    136.88 o 
  11   5   2      128.28      154.10     30.06 o 
 -12   6   2      465.10      483.39     43.36 o 
 -11   6   2      190.42      256.23     32.00 o 
 -10   6   2      364.28      388.06     27.31 o 
  -9   6   2       22.56        7.07     12.99 o 
  -8   6   2    16383.16    16125.03    350.64 o 
  -7   6   2        0.33       15.07      9.49 o 
  -6   6   2     3208.51     3104.51     60.77 o 
  -5   6   2     1888.85     2068.19     43.69 o 
  -4   6   2    11443.54    11468.18    194.05 o 
  -3   6   2     1161.55     1199.05     25.38 o 
  -2   6   2     7150.91     8136.08    138.16 o 
  -1   6   2    12197.80    13475.08    295.60 o 
   0   6   2     6089.36     6082.70    116.73 o 
   1   6   2      363.84      380.30      9.62 o 
   2   6   2     3773.32     4002.49     70.49 o 
   3   6   2      424.84      433.64     13.32 o 
   4   6   2     1848.81     1907.40     38.71 o 
   5   6   2      306.89      303.87     13.09 o 
   6   6   2    18802.54    18348.21    400.60 o 
   7   6   2       10.42        0.56     10.76 o 
   8   6   2      357.69      383.27     24.07 o 
   9   6   2      367.27      410.64     26.60 o 
  10   6   2       28.57       12.72     20.02 o 
  11   6   2        1.51       14.81     26.52 o 
 -12   7   2      143.76      146.72     32.04 o 
 -11   7   2       20.81       18.77     22.66 o 
 -10   7   2     1050.41     1108.43     70.43 o 
  -9   7   2     1955.26     2003.41     60.06 o 
  -8   7   2     1441.23     1451.94     46.11 o 
  -7   7   2     4886.74     4630.28     96.12 o 
  -6   7   2      124.24      142.27     13.95 o 
  -5   7   2      239.24      288.06     14.25 o 
  -4   7   2     5087.50     4857.42     86.40 o 
  -3   7   2     1462.25     1507.72     30.96 o 
  -2   7   2       47.63       71.27     11.16 o 
  -1   7   2     2903.57     3440.12     81.44 o 
   0   7   2      908.37     1071.75     39.61 o 
   1   7   2       78.04       80.41      4.71 o 
   2   7   2    19388.15    19930.17    331.70 o 
   3   7   2     2069.49     2187.35     42.36 o 
   5   7   2     5826.66     5606.32    147.73 o 
   6   7   2      103.66      115.43     11.18 o 
   7   7   2      177.28      144.24     16.72 o 
   8   7   2      107.81      101.12     15.99 o 
   9   7   2      519.28      479.01     28.36 o 
  10   7   2     2153.85     2223.04     98.43 o 
  11   7   2      579.66      558.78     46.70 o 
 -12   8   2      369.88      398.61     41.72 o 
 -11   8   2     1232.83     1257.65     50.21 o 
 -10   8   2     1650.57     1667.44     66.07 o 
  -9   8   2        8.98       14.47     13.15 o 
  -8   8   2      277.60      263.04     20.60 o 
  -7   8   2     1741.01     1745.99     44.40 o 
  -6   8   2      121.65      134.10     10.64 o 
  -5   8   2     3490.77     3049.67     58.27 o 
  -4   8   2      919.37      928.68     22.73 o 
  -3   8   2     4937.70     4872.88     86.42 o 
  -2   8   2    12655.15    12655.36    213.30 o 
  -1   8   2      642.06      760.98     25.45 o 
   0   8   2     2342.20     2063.44     56.25 o 
   1   8   2     1469.32     1495.30     30.68 o 
   2   8   2     3345.39     3571.39     70.97 o 
   3   8   2     6164.14     6107.85    106.83 o 
   4   8   2     4311.31     4271.54     77.99 o 
   5   8   2      280.58      247.26     13.07 o 
   6   8   2        6.92       19.09      8.58 o 
   7   8   2      470.61      414.98     23.91 o 
   8   8   2     8732.54     8646.29    200.24 o 
   9   8   2     3318.13     3264.14     88.76 o 
  10   8   2      786.02      862.90    103.46 o 
  11   8   2       73.18       55.36     28.76 o 
 -12   9   2        1.76       28.84     29.78 o 
 -11   9   2       79.42       49.24     21.47 o 
 -10   9   2      567.96      653.70     34.87 o 
  -9   9   2       31.25       12.35     14.33 o 
  -8   9   2       45.11       79.22     15.87 o 
  -7   9   2      446.09      454.22     21.00 o 
  -6   9   2    17989.76    18326.49    309.83 o 
  -5   9   2      964.27      931.48     24.16 o 
  -4   9   2     4741.06     4802.37     86.45 o 
  -3   9   2     1942.44     1929.08     38.68 o 
  -2   9   2      481.79      497.45     14.36 o 
  -1   9   2      439.06      382.25     17.75 o 
   0   9   2     3679.92     3847.92     92.43 o 
   1   9   2     3122.29     3262.82     59.93 o 
   2   9   2     5123.84     5661.61     98.97 o 
   3   9   2     1750.90     1797.50     53.47 o 
   4   9   2    14034.01    14275.53    268.14 o 
   5   9   2      499.96      468.07     18.79 o 
   6   9   2      454.51      481.96     18.78 o 
   7   9   2      428.98      450.18     19.40 o 
   8   9   2     3832.89     3772.37     97.72 o 
   9   9   2       14.50       37.92     21.98 o 
  10   9   2        4.31       -0.92     32.96 o 
 -11  10   2        5.36       27.73     21.58 o 
 -10  10   2     1077.61     1122.64     87.80 o 
  -9  10   2     1574.80     1552.59     51.78 o 
  -8  10   2     1599.66     1525.64     42.77 o 
  -7  10   2      790.27      868.97     29.48 o 
  -6  10   2      527.44      534.30     19.32 o 
  -5  10   2     8126.42     8108.39    142.02 o 
  -4  10   2      145.40      120.92     12.16 o 
  -3  10   2       34.94       27.47      8.46 o 
  -2  10   2     4343.53     4240.90     87.70 o 
  -1  10   2      405.87      352.53     20.93 o 
   0  10   2      529.12      464.99     20.46 o 
   1  10   2      765.57      750.02     29.86 o 
   2  10   2       37.31       51.38      8.39 o 
   3  10   2    10020.47    10483.19    202.36 o 
   4  10   2     6282.80     6086.89    122.70 o 
   5  10   2      591.36      645.25     50.55 o 
   6  10   2        2.62       15.77      9.82 o 
   7  10   2     3405.77     3358.98     76.61 o 
   8  10   2     6762.50     6635.05    197.38 o 
   9  10   2      412.56      517.14     39.78 o 
  10  10   2      838.04      767.26     70.50 o 
 -11  11   2      157.46      181.29     51.27 o 
 -10  11   2       23.35       38.94     24.50 o 
  -9  11   2     2656.05     2776.53     96.13 o 
  -8  11   2     1740.35     1729.03     55.09 o 
  -7  11   2      669.04      645.72     30.27 o 
  -6  11   2      157.78      157.85     17.34 o 
  -5  11   2     4600.63     4711.18    136.78 o 
  -4  11   2     7305.63     7194.03    143.66 o 
  -3  11   2     5538.06     5686.69    115.39 o 
  -2  11   2      938.82     1012.42     32.31 o 
   0  11   2     2922.29     2799.22     81.20 o 
   1  11   2     1804.21     1771.38     52.47 o 
   2  11   2     7513.59     7395.71    165.82 o 
   3  11   2     1977.47     1940.58     46.31 o 
   4  11   2      699.73      720.32     24.91 o 
   5  11   2     2794.22     2739.57     80.78 o 
   6  11   2      412.69      445.31     26.68 o 
   7  11   2      354.77      423.36     26.39 o 
   8  11   2      481.18      557.68     39.07 o 
   9  11   2      131.59      123.59     46.70 o 
  10  11   2     1905.45     2140.65    123.60 o 
 -10  12   2       13.29       28.38     37.54 o 
  -9  12   2      746.33      660.14     63.18 o 
  -8  12   2     1655.71     1862.00    110.79 o 
  -7  12   2      406.40      406.88     33.30 o 
  -6  12   2     1659.01     1662.18     64.65 o 
  -5  12   2      131.53      138.88     17.66 o 
  -4  12   2     2924.41     2854.40     76.54 o 
  -3  12   2     1097.00     1133.70     64.91 o 
  -2  12   2      628.34      601.39     72.79 o 
  -1  12   2     5777.68     5676.19    170.92 o 
   0  12   2     2331.12     2376.74     54.05 o 
   1  12   2     1687.12     1594.63     54.32 o 
   2  12   2      546.26      500.03     30.18 o 
   3  12   2      317.92      384.62     47.50 o 
   4  12   2      340.39      335.01     22.08 o 
   5  12   2       17.71        6.27     17.66 o 
   6  12   2    11781.73    11730.41    269.03 o 
   7  12   2      433.66      453.76     28.35 o 
   8  12   2       12.80      -19.74     19.74 o 
   9  12   2      617.05      624.99     45.95 o 
  10  12   2      350.42      514.56     65.92 o 
 -10  13   2      919.70      955.88     78.74 o 
  -9  13   2      444.86      455.96     56.77 o 
  -8  13   2     1772.13     1786.11     73.43 o 
  -7  13   2     5614.81     5393.75    165.20 o 
  -6  13   2      205.56      209.15     26.72 o 
  -5  13   2     1107.79     1053.84     39.89 o 
  -4  13   2     3630.17     3615.40    127.60 o 
  -3  13   2     1551.56     1491.79     48.77 o 
  -2  13   2      713.05      679.28     30.60 o 
  -1  13   2     1668.20     1595.25     64.08 o 
   0  13   2      880.79      772.34     42.40 o 
   1  13   2      814.46      782.48     42.40 o 
   2  13   2     2238.33     2139.03     78.95 o 
   3  13   2      274.50      339.14     38.45 o 
   4  13   2      136.47      145.16     22.92 o 
   5  13   2     7631.91     7358.48    220.12 o 
   6  13   2      592.41      678.56    107.58 o 
   7  13   2      889.36      924.67    107.58 o 
   8  13   2     1045.49     1299.22     92.47 o 
   9  13   2        3.92       10.07     37.54 o 
 -10  14   2     1466.09     1595.87    107.12 o 
  -9  14   2       25.97       70.50     41.20 o 
  -8  14   2        2.25       -4.79     24.77 o 
  -7  14   2       49.75       98.77     25.93 o 
  -6  14   2       12.11        0.77     19.55 o 
  -5  14   2     2320.83     2258.83     66.87 o 
  -4  14   2      463.34      490.74     27.94 o 
  -3  14   2     5378.76     5370.45    132.31 o 
  -2  14   2     4343.00     4270.04    109.06 o 
  -1  14   2     4016.14     3915.59    127.22 o 
   0  14   2     1670.45     1504.03    134.59 o 
   1  14   2      937.96      841.89     50.36 o 
   2  14   2      259.76      228.16     30.21 o 
   3  14   2     1428.11     1444.86    119.03 o 
   4  14   2      624.41      698.65     42.96 o 
   5  14   2      390.55      480.11     37.48 o 
   6  14   2      275.34      320.89     33.95 o 
   7  14   2      291.61      315.40     35.24 o 
   8  14   2      575.22      638.17     71.42 o 
   9  14   2     2549.42     2776.98    156.57 o 
  -9  15   2        9.22      -10.99     42.12 o 
  -8  15   2     1374.35     1441.28     68.54 o 
  -7  15   2     1520.16     1496.66     67.18 o 
  -6  15   2     6236.53     6199.20    187.48 o 
  -5  15   2      312.85      305.14     28.21 o 
  -4  15   2      287.55      300.12     25.02 o 
  -3  15   2      250.90      282.24     27.68 o 
  -2  15   2       41.86       58.91     16.40 o 
  -1  15   2      277.37      270.62     39.37 o 
   0  15   2       12.42       13.36     20.60 o 
   1  15   2     1028.58      995.83     51.44 o 
   2  15   2      107.21       74.57     20.39 o 
   3  15   2      527.51      597.99     41.43 o 
   4  15   2     2320.41     2157.63     83.51 o 
   5  15   2     2001.78     2030.98    153.36 o 
   6  15   2     1016.67      911.68     53.08 o 
   7  15   2        7.99       33.56     25.80 o 
   8  15   2     2304.44     2452.86    142.83 o 
  -8  16   2      214.62      159.31     54.94 o 
  -7  16   2     1684.94     1486.92    102.55 o 
  -6  16   2        2.50       25.11     24.77 o 
  -5  16   2     3849.88     3940.73    105.74 o 
  -4  16   2     1212.45     1163.11     45.63 o 
  -3  16   2        4.30       19.65     15.45 o 
  -2  16   2     1621.02     1659.52     55.94 o 
  -1  16   2       43.11       49.70     15.99 o 
   0  16   2     1705.84     1692.97     77.37 o 
   1  16   2      327.90      360.09     34.80 o 
   2  16   2        6.10       -2.10     19.55 o 
   3  16   2       84.95      123.43     44.41 o 
   4  16   2      361.92      448.49     39.83 o 
   5  16   2     2468.00     2637.23    100.66 o 
   6  16   2      722.84      673.61     49.09 o 
   7  16   2     3640.22     3767.04    134.00 o 
  -8  17   2      348.69      381.80     69.58 o 
  -7  17   2       37.72       22.89     43.95 o 
  -6  17   2      114.77       62.26     42.12 o 
  -5  17   2      323.88      367.80     42.12 o 
  -4  17   2     1143.08     1218.82     48.96 o 
  -3  17   2     2986.62     3007.74     86.92 o 
  -2  17   2      327.72      271.33     26.40 o 
  -1  17   2     1591.89     1692.32     88.99 o 
   0  17   2     1014.34     1027.73     56.31 o 
   1  17   2      195.70      204.65     61.80 o 
   2  17   2      502.40      493.82     41.66 o 
   3  17   2     3252.66     3395.19    121.05 o 
   4  17   2      146.08      190.68     81.03 o 
   5  17   2     1048.94      977.27     58.82 o 
   6  17   2       20.39       29.32     28.46 o 
  -7  18   2      306.86      240.80     65.92 o 
  -6  18   2      361.84      469.70     67.75 o 
  -5  18   2       91.07       98.83     34.33 o 
  -4  18   2      797.27      973.89     58.82 o 
  -3  18   2       15.16      -18.78     23.72 o 
  -2  18   2      414.03      420.32     41.11 o 
  -1  18   2     2179.50     2182.06     89.02 o 
   0  18   2      379.29      390.68     50.36 o 
   1  18   2      209.99      218.34     33.34 o 
   2  18   2      284.31      255.08     35.89 o 
   3  18   2       46.90       54.28     27.10 o 
   4  18   2      181.14      208.50     34.60 o 
   5  18   2     1076.91     1164.95     65.88 o 
   6  18   2     3307.46     3476.49    180.37 o 
  -5  19   2     1312.69     1474.10    111.70 o 
  -4  19   2      889.54      910.66     59.39 o 
  -3  19   2      705.54      809.36     55.03 o 
  -2  19   2      104.48      111.89     30.75 o 
  -1  19   2       13.20       45.78     28.02 o 
   0  19   2      216.52      190.07     40.29 o 
   1  19   2      510.77      496.09     46.24 o 
   2  19   2      689.39      660.34     69.58 o 
   3  19   2        9.59        2.02     26.45 o 
   4  19   2      188.18      221.26     39.43 o 
   5  19   2     2211.48     2490.40    146.49 o 
  -4  20   2       64.71      101.63     48.53 o 
  -3  20   2     2785.51     2873.02    129.56 o 
  -2  20   2     1685.03     1565.26    193.19 o 
  -1  20   2     1169.53     1173.23     67.65 o 
   0  20   2      207.61      170.51     36.47 o 
   1  20   2     1958.72     1909.53    111.24 o 
   2  20   2      187.04      175.44     75.99 o 
   3  20   2     1012.69     1186.60     97.05 o 
 -11   0   3     1177.66     1179.28     79.66 o 
  -9   0   3       40.05       47.61     23.81 o 
  -7   0   3      132.11      103.47     21.06 o 
  -5   0   3     1543.27     1481.56     48.88 o 
  -3   0   3    15085.34    14790.73    382.61 o 
  -1   0   3      481.08      592.33     20.69 o 
   1   0   3      790.32      716.91     25.25 o 
   3   0   3     4244.45     4350.88    170.30 o 
   5   0   3     2955.51     2834.67    121.77 o 
   7   0   3     6879.73     6713.10    269.18 o 
   9   0   3      534.49      465.12     49.44 o 
  11   0   3     1656.46     1919.99    113.53 o 
 -12   1   3      572.91      550.53     44.86 o 
 -11   1   3       52.75       83.66     22.63 o 
 -10   1   3       12.76       24.24     15.85 o 
  -9   1   3       44.50       42.45     16.15 o 
  -8   1   3       56.84       61.35     17.48 o 
  -7   1   3    11989.86    11712.44    256.20 o 
  -6   1   3      288.40      327.79     12.07 o 
  -5   1   3      863.46     1061.86     30.33 o 
  -4   1   3       23.01       17.38      4.13 o 
  -3   1   3     3554.00     3764.80     65.10 o 
  -2   1   3    34365.54    37444.61    610.11 o 
  -1   1   3     2959.64     3017.03     67.07 o 
   0   1   3    12520.87    13533.33    290.03 o 
   1   1   3     2904.99     2556.78     50.35 o 
   2   1   3       63.87       93.40      9.71 o 
   3   1   3     8228.88     8324.88    221.74 o 
   4   1   3     2417.21     2693.56     80.60 o 
   5   1   3      423.81      515.32     26.86 o 
   6   1   3     4236.88     4204.09    123.33 o 
   7   1   3       42.62       28.31     15.20 o 
   8   1   3      364.34      356.95     29.45 o 
   9   1   3       27.91       44.41     19.42 o 
  10   1   3     1243.18     1275.47     59.88 o 
  11   1   3     2549.15     2505.23     96.14 o 
 -12   2   3      336.65      371.34     63.63 o 
 -11   2   3     1861.04     1747.96     71.21 o 
 -10   2   3      131.62      108.76     20.97 o 
  -9   2   3      398.16      390.01     24.47 o 
  -8   2   3        3.57        7.10     11.61 o 
  -7   2   3      650.31      610.30     29.23 o 
  -6   2   3     3710.04     3411.60     70.14 o 
  -5   2   3     6869.07     6737.07    115.63 o 
  -4   2   3     1508.04     1281.71     26.15 o 
  -3   2   3      530.54      512.62     11.60 o 
  -1   2   3    24523.75    26752.45    440.80 o 
   0   2   3    83814.61    90966.02   1924.89 o 
   1   2   3      205.78      219.97      8.75 o 
   2   2   3     1868.96     1697.21     51.13 o 
   3   2   3       22.22       10.43      7.42 o 
   4   2   3     4462.86     4647.09    141.92 o 
   5   2   3     7551.20     7425.39    203.29 o 
   6   2   3      205.75      202.31     21.52 o 
   7   2   3      699.05      640.09     34.96 o 
   8   2   3     3426.34     3307.42    106.17 o 
   9   2   3      793.21      783.13     43.67 o 
  10   2   3     1608.32     1462.90     65.71 o 
  11   2   3       49.88       45.87     27.10 o 
 -12   3   3      321.82      325.48     35.93 o 
 -11   3   3        9.27       10.96     18.91 o 
 -10   3   3      545.89      575.49     65.01 o 
  -9   3   3      977.70      891.09     35.21 o 
  -8   3   3      380.91      431.91     23.94 o 
  -7   3   3      431.27      427.73     42.55 o 
  -6   3   3     2742.49     2879.90     60.76 o 
  -5   3   3    17471.12    17007.11    316.46 o 
  -4   3   3     7172.25     8251.79    139.93 o 
  -3   3   3     7840.87     8269.29    139.57 o 
  -2   3   3      397.70      416.58     11.12 o 
  -1   3   3     8552.61     8912.67    148.96 o 
   0   3   3     7610.51     8157.50    154.26 o 
   1   3   3     1198.14     1289.62     28.65 o 
   2   3   3     1016.78     1198.06     45.43 o 
   3   3   3     6113.01     5557.08    151.16 o 
   4   3   3      723.29      746.18     36.62 o 
   5   3   3     1460.26     1388.84     60.43 o 
   6   3   3       33.27       42.42     20.14 o 
   7   3   3        8.33       -3.91     22.89 o 
   8   3   3      947.62      949.94     36.47 o 
   9   3   3     7812.99     7722.56    182.49 o 
  10   3   3      598.39      654.05     43.70 o 
  11   3   3       84.29       95.95     38.91 o 
 -12   4   3      538.52      520.86     43.05 o 
 -11   4   3     1631.11     1736.19     71.52 o 
 -10   4   3       24.90       50.95     14.86 o 
  -9   4   3     2892.98     2911.15     77.71 o 
  -8   4   3      469.76      493.64     25.66 o 
  -7   4   3        0.88       16.06      9.93 o 
  -6   4   3     7027.99     7045.38    158.57 o 
  -5   4   3      475.95      401.64     17.24 o 
  -4   4   3    17354.77    18263.20    304.40 o 
  -3   4   3     3374.37     3744.86     65.98 o 
  -1   4   3     6089.33     5735.88    109.86 o 
   0   4   3     4253.28     4201.00     72.32 o 
   1   4   3     1364.91     1347.81     28.57 o 
   2   4   3      818.13      948.12     27.18 o 
   3   4   3     1261.23     1247.59     30.28 o 
   4   4   3      151.73      131.59     20.66 o 
   5   4   3     4934.22     4817.50    113.40 o 
   6   4   3       28.15       24.80     10.33 o 
   7   4   3     4892.52     4704.06    114.51 o 
   8   4   3     3545.70     3364.08     88.07 o 
   9   4   3      868.24      780.15     35.36 o 
  10   4   3      943.94      921.35     52.11 o 
  11   4   3      425.61      410.50     41.43 o 
 -12   5   3       59.79       56.60     26.45 o 
 -11   5   3      217.30      248.79     31.39 o 
 -10   5   3      106.93      107.50     21.45 o 
  -9   5   3     3854.16     3707.86    109.69 o 
  -8   5   3     3525.59     3354.95     85.45 o 
  -7   5   3     5392.41     5081.75    119.29 o 
  -6   5   3      850.60      870.52     27.62 o 
  -5   5   3      117.91      135.52      8.33 o 
  -4   5   3      202.81      183.19      8.75 o 
  -3   5   3     3159.66     3192.79     57.53 o 
  -2   5   3     3165.81     2814.76     51.03 o 
  -1   5   3     1351.39     1360.48     35.42 o 
   1   5   3    12895.18    12442.93    208.53 o 
   2   5   3     4792.33     4817.21     95.08 o 
   3   5   3     2803.28     2836.69     59.86 o 
   4   5   3     1131.32     1075.21     29.56 o 
   5   5   3      669.05      693.12     26.35 o 
   6   5   3      137.01      163.87     16.01 o 
   7   5   3     3775.70     3739.62    106.74 o 
   8   5   3      136.96      181.90     18.49 o 
   9   5   3     1452.40     1450.93     50.57 o 
  10   5   3     1454.93     1409.19    140.54 o 
  11   5   3     2347.54     2383.62     93.23 o 
 -12   6   3      115.21      107.80     29.11 o 
 -11   6   3     1389.25     1421.64     52.66 o 
 -10   6   3       59.70       88.95     18.74 o 
  -9   6   3      220.44      193.33     19.13 o 
  -8   6   3     1213.98     1203.73     59.19 o 
  -7   6   3     2016.19     1985.53     69.65 o 
  -6   6   3       26.28       27.43      9.00 o 
  -5   6   3      616.53      587.42     19.55 o 
  -4   6   3     1436.55     1393.82     29.41 o 
  -3   6   3    23267.96    23374.28    388.21 o 
  -2   6   3     2583.11     2563.94     47.29 o 
   0   6   3     1238.07     1349.98     25.89 o 
   2   6   3      409.23      423.59     12.64 o 
   3   6   3      774.94      782.38     22.29 o 
   4   6   3     2474.47     2792.12     60.57 o 
   5   6   3     2362.71     2311.64     53.07 o 
   6   6   3      713.35      688.10     37.45 o 
   7   6   3     4531.63     4435.48    109.71 o 
   8   6   3       16.69       13.59     13.13 o 
   9   6   3      640.56      594.32     52.85 o 
  10   6   3       62.18       37.43     38.00 o 
  11   6   3     2382.28     2562.46    151.99 o 
 -12   7   3        5.21       -4.82     42.57 o 
 -11   7   3       12.05       13.54     18.29 o 
 -10   7   3       35.32       23.74     15.96 o 
  -9   7   3     2406.33     2329.07     66.78 o 
  -8   7   3      197.47      240.40     20.05 o 
  -7   7   3     2446.14     2366.71     54.93 o 
  -6   7   3      735.74      651.22     28.74 o 
  -5   7   3      193.75      202.37     12.91 o 
  -4   7   3    10839.16    11299.05    191.90 o 
  -3   7   3     1094.88     1052.85     23.85 o 
  -2   7   3    17406.78    18102.72    302.15 o 
  -1   7   3     2024.19     2014.88     51.73 o 
   0   7   3      244.15      263.01     10.46 o 
   1   7   3    25657.46    26277.89    395.62 o 
   2   7   3      339.65      325.72     12.06 o 
   3   7   3     5184.41     5190.94     91.91 o 
   4   7   3      753.11      770.16     36.34 o 
   5   7   3     4537.49     4572.19     95.11 o 
   6   7   3     1762.56     1696.41     50.54 o 
   7   7   3      492.95      481.40     25.81 o 
   8   7   3      956.59      997.11     44.03 o 
   9   7   3       34.56       46.63     17.02 o 
  10   7   3      869.87      872.68     41.75 o 
  11   7   3     2457.78     2581.05    137.34 o 
 -12   8   3     1534.87     1556.62     72.50 o 
 -11   8   3      868.49      866.70     42.04 o 
 -10   8   3      940.55      993.67     53.36 o 
  -9   8   3     2218.97     2094.22     62.18 o 
  -8   8   3       37.88       18.78     12.38 o 
  -7   8   3     1870.30     1850.62     50.88 o 
  -6   8   3     4036.16     3996.00     83.73 o 
  -5   8   3     3802.25     3758.35     69.97 o 
  -4   8   3     3555.22     3458.98     65.45 o 
  -3   8   3     4429.61     4769.33     85.09 o 
  -2   8   3     2509.38     2729.67     51.09 o 
  -1   8   3    11092.63    10978.86    244.36 o 
   0   8   3     8210.40     8510.76    163.07 o 
   1   8   3     4377.87     4460.48     71.25 o 
   2   8   3      147.20      150.41     13.30 o 
   3   8   3     4072.74     3954.67     79.68 o 
   4   8   3       69.29       68.76      8.20 o 
   5   8   3     3575.08     3428.71     74.60 o 
   6   8   3     2066.06     1955.76     49.06 o 
   7   8   3      172.70      178.02     17.71 o 
   8   8   3      529.58      548.97     29.40 o 
   9   8   3        7.14        0.60     19.56 o 
  10   8   3     1148.58     1203.53     54.92 o 
 -12   9   3       21.96        3.01     30.10 o 
 -11   9   3      152.53       85.08     22.26 o 
 -10   9   3      660.08      631.00     34.49 o 
  -9   9   3     1321.88     1315.76     55.23 o 
  -8   9   3       70.12       58.51     20.52 o 
  -7   9   3      303.96      357.55     19.12 o 
  -6   9   3      978.65      938.80     67.79 o 
  -5   9   3    15580.56    15516.49    262.92 o 
  -4   9   3      240.44      218.21     11.93 o 
  -3   9   3     1506.72     1495.16     37.44 o 
  -2   9   3        8.66       15.88      7.38 o 
  -1   9   3     5329.96     5401.55    126.17 o 
   0   9   3     5002.80     5159.39    102.39 o 
   1   9   3      906.68     1116.89     39.54 o 
   2   9   3     4623.09     4783.85    147.87 o 
   3   9   3     7543.57     7621.72    149.65 o 
   4   9   3        6.09        3.54      8.65 o 
   5   9   3      371.42      409.34     19.13 o 
   6   9   3        1.25       -9.38     10.89 o 
   7   9   3      831.16      780.58     41.72 o 
   8   9   3      195.13      177.11     25.22 o 
   9   9   3     6244.68     6505.94    197.69 o 
  10   9   3       69.22       55.85     27.19 o 
 -11  10   3      181.00      246.63     36.26 o 
 -10  10   3      828.74      788.27     47.91 o 
  -9  10   3     1415.13     1378.88     71.42 o 
  -8  10   3      688.82      694.25     64.55 o 
  -7  10   3      146.92      168.99     18.72 o 
  -6  10   3      341.89      380.47     23.22 o 
  -5  10   3     6441.61     6499.07    130.94 o 
  -4  10   3    10168.37    10175.41    197.94 o 
  -3  10   3     2966.66     3024.52    104.93 o 
  -2  10   3      817.80      764.95     26.17 o 
  -1  10   3     5534.72     4943.71    267.71 o 
   0  10   3      282.37      277.72     16.84 o 
   1  10   3     2470.15     2499.95     56.01 o 
   2  10   3     3651.75     3519.69     88.40 o 
   3  10   3     1185.17     1116.17     37.53 o 
   4  10   3      534.88      579.56     26.73 o 
   5  10   3     3265.32     2933.73     78.69 o 
   6  10   3      145.77      136.80     17.07 o 
   7  10   3     2173.41     2106.54     67.39 o 
   8  10   3     5307.92     5149.72    160.16 o 
   9  10   3      903.33      913.11     51.78 o 
  10  10   3     1099.06     1116.18     61.49 o 
 -11  11   3       77.24       97.05     30.43 o 
 -10  11   3       18.58       49.84     25.22 o 
  -9  11   3      699.13      620.49     41.75 o 
  -8  11   3      644.84      702.96     41.02 o 
  -7  11   3     1825.81     1795.68     77.43 o 
  -6  11   3      771.42      816.98     32.91 o 
  -5  11   3        2.58        7.50     10.34 o 
  -4  11   3      578.52      615.82     40.70 o 
  -3  11   3      342.15      343.83     17.58 o 
  -2  11   3    10528.70    10207.14    210.52 o 
  -1  11   3      350.62      330.91     19.00 o 
   0  11   3     4127.07     4015.98     99.27 o 
   1  11   3    11896.61    12148.56    267.10 o 
   2  11   3     5027.89     5006.80    121.16 o 
   3  11   3     2466.01     2386.25     77.09 o 
   4  11   3     1074.02     1051.50     49.51 o 
   5  11   3      250.49      245.52     21.05 o 
   6  11   3     2175.93     2248.35     66.55 o 
   7  11   3      485.45      462.38     28.86 o 
   8  11   3        1.12        0.60     19.36 o 
   9  11   3        9.03       -0.32     23.93 o 
  10  11   3       25.47       41.29     32.69 o 
 -10  12   3      842.36      913.76     75.99 o 
  -9  12   3        2.44       30.21     32.96 o 
  -8  12   3     2037.85     1928.11     73.46 o 
  -7  12   3      225.15      205.24     21.72 o 
  -6  12   3       26.33       34.60     18.08 o 
  -5  12   3      247.81      266.75     17.64 o 
  -4  12   3     2961.42     3028.19     68.73 o 
  -3  12   3    13428.46    13637.01    263.13 o 
  -2  12   3        7.28        3.27      8.85 o 
  -1  12   3     1769.64     1743.88     51.37 o 
   0  12   3      461.64      397.88     29.78 o 
   1  12   3     1829.10     1824.59     45.02 o 
   2  12   3      217.59      236.48     22.17 o 
   3  12   3      378.54      380.96     27.39 o 
   4  12   3      316.44      334.73     25.59 o 
   5  12   3      266.91      272.41     22.06 o 
   6  12   3      343.65      342.47     24.92 o 
   7  12   3     4591.85     4515.28    167.58 o 
   8  12   3        8.15       20.56     18.19 o 
   9  12   3      973.83     1020.23     77.37 o 
  10  12   3        0.95      -43.03     45.78 o 
 -10  13   3       57.46       71.42     43.03 o 
  -9  13   3      782.89      932.99     76.91 o 
  -8  13   3      329.99      365.32     50.36 o 
  -7  13   3     3840.29     3844.39    125.17 o 
  -6  13   3     4288.34     4399.52    138.03 o 
  -5  13   3      566.50      573.19     29.69 o 
  -4  13   3     5207.11     4929.16    122.88 o 
  -3  13   3     1951.43     2064.16     61.67 o 
  -2  13   3     1863.28     1802.84     61.30 o 
  -1  13   3       22.42       29.13     17.58 o 
   0  13   3      834.87      889.55     44.99 o 
   1  13   3     2379.89     2308.84    130.01 o 
   2  13   3       40.32       33.54     17.58 o 
   3  13   3       40.51       43.48     13.19 o 
   4  13   3      384.92      397.38     25.38 o 
   5  13   3      263.56      301.36     24.07 o 
   6  13   3      198.89      217.42     22.35 o 
   7  13   3      718.31      759.65     38.01 o 
   8  13   3     1034.82     1138.03     59.82 o 
   9  13   3        0.61        2.75     41.20 o 
 -10  14   3       78.26       78.74     47.61 o 
  -9  14   3       39.67       36.62     41.20 o 
  -8  14   3     1285.49     1203.08     83.32 o 
  -7  14   3     1105.79     1058.56     54.98 o 
  -6  14   3     2355.43     2412.26     87.93 o 
  -5  14   3       30.22       21.86     14.93 o 
  -4  14   3     2067.83     1957.86     60.69 o 
  -3  14   3      395.22      386.57     26.20 o 
  -2  14   3     3752.49     3533.36     93.78 o 
  -1  14   3     3706.07     3434.19    150.61 o 
   0  14   3     2379.78     2270.98     83.51 o 
   1  14   3        2.66      -14.20     14.20 o 
   2  14   3      228.52      276.30     28.76 o 
   3  14   3      166.13      212.01     27.19 o 
   4  14   3     2729.52     2642.49    112.62 o 
   5  14   3      742.46      779.03     46.60 o 
   6  14   3     1693.72     1610.76    129.56 o 
   7  14   3       15.75       32.03     23.46 o 
   8  14   3     1080.74     1063.00     86.98 o 
  -9  15   3     1327.50     1330.35     95.22 o 
  -8  15   3      396.50      370.81     54.94 o 
  -7  15   3        1.89      -10.33     21.62 o 
  -6  15   3      126.52      184.00     27.82 o 
  -5  15   3     8624.46     8847.83    209.81 o 
  -4  15   3        8.34        2.44     15.74 o 
  -3  15   3        2.90       13.88     15.20 o 
  -2  15   3      780.71      746.65     35.26 o 
  -1  15   3     1355.39     1353.67     61.18 o 
   0  15   3     2868.72     2657.07    106.67 o 
   1  15   3      992.39      907.99     68.67 o 
   2  15   3      292.89      373.03     34.29 o 
   3  15   3      277.75      256.18     38.00 o 
   4  15   3      614.00      576.78     69.58 o 
   5  15   3       68.92       71.48     48.53 o 
   6  15   3      295.99      356.55     37.87 o 
   7  15   3      526.04      526.98     45.91 o 
   8  15   3      235.56      238.05     57.68 o 
  -9  16   3       46.86       10.07     45.78 o 
  -8  16   3       62.07       85.15     43.95 o 
  -7  16   3       42.57       77.64     28.94 o 
  -6  16   3      276.79      258.88     34.24 o 
  -5  16   3     1181.88     1228.34     64.55 o 
  -4  16   3     2407.22     2491.31     85.02 o 
  -3  16   3        1.18        1.87     15.64 o 
  -2  16   3     2840.44     2743.36     79.80 o 
  -1  16   3     5947.71     5858.02    183.54 o 
   0  16   3      227.77      232.54     30.10 o 
   1  16   3      431.13      399.66     36.26 o 
   2  16   3      216.85      187.93     29.78 o 
   3  16   3      435.76      356.88     36.26 o 
   4  16   3     1555.56     1548.77    139.63 o 
   5  16   3      410.04      504.10    106.67 o 
   6  16   3      993.59      937.60     79.20 o 
   7  16   3        5.13       22.93     29.76 o 
  -8  17   3     1386.46     1750.61    114.45 o 
  -7  17   3      961.35     1030.23     60.49 o 
  -6  17   3       76.90       81.37     28.94 o 
  -5  17   3     1591.39     1650.44     73.00 o 
  -4  17   3      536.83      552.84     34.72 o 
  -3  17   3        1.13       -7.23     16.32 o 
  -2  17   3     1951.22     2022.75     65.80 o 
  -1  17   3       23.62       -0.34     15.96 o 
   0  17   3     5116.00     4651.65    153.43 o 
   1  17   3      556.73      526.83     43.02 o 
   2  17   3      416.95      366.09     72.33 o 
   3  17   3     1335.22     1234.86    124.52 o 
   4  17   3      770.57      767.35     52.44 o 
   5  17   3        1.32       33.55     27.46 o 
   6  17   3      416.56      413.42     57.22 o 
   7  17   3       89.28       94.31     49.44 o 
  -7  18   3      966.03     1062.08     97.05 o 
  -6  18   3      246.92      190.44     57.68 o 
  -5  18   3       11.84      -17.43     55.39 o 
  -4  18   3     1108.99     1022.63     74.16 o 
  -3  18   3     7951.76     7973.55    290.34 o 
  -2  18   3     1015.81     1081.74     47.34 o 
  -1  18   3     1245.48     1245.40     50.31 o 
   0  18   3      200.16      201.98     70.04 o 
   1  18   3      201.07      191.09     34.27 o 
   2  18   3       27.58        6.30     27.01 o 
   3  18   3      230.13      203.74     34.24 o 
   4  18   3      531.54      676.60     58.60 o 
   5  18   3        1.26        0.04     26.52 o 
   6  18   3      378.79      427.58     65.01 o 
  -5  19   3      691.36      860.65     85.15 o 
  -4  19   3     1004.72     1033.68    208.75 o 
  -3  19   3        7.93       43.80     29.32 o 
  -2  19   3     3478.80     3503.76    127.85 o 
  -1  19   3       65.95       84.48     22.62 o 
   0  19   3       55.22       85.61     30.43 o 
   1  19   3      593.81      615.97     57.68 o 
   2  19   3      928.65      896.97     58.87 o 
   3  19   3      320.40      270.55     74.16 o 
   4  19   3      320.10      270.10     58.60 o 
  -4  20   3        5.81       32.05     44.86 o 
  -3  20   3      441.44      511.81     70.50 o 
  -2  20   3      339.06      314.27     42.07 o 
  -1  20   3     1384.11     1535.59     77.04 o 
   0  20   3     1873.39     1901.87     88.36 o 
   1  20   3       56.56       27.25     32.29 o 
 -12   0   4     2606.44     2512.38    133.68 o 
 -10   0   4     3030.52     2810.86    134.59 o 
  -8   0   4     1073.94     1037.98     44.34 o 
  -4   0   4     4962.77     5291.46    169.84 o 
  -2   0   4    23806.20    23738.80    608.88 o 
   0   0   4    10709.70    12335.74    455.05 o 
   2   0   4     8165.50     7941.82    299.40 o 
   4   0   4      673.68      718.74     44.86 o 
   8   0   4      523.52      415.68     46.70 o 
  10   0   4     2032.97     2051.84    116.28 o 
 -12   1   4       23.85        9.05     19.95 o 
 -11   1   4       29.59       67.53     21.34 o 
 -10   1   4       46.81       71.24     24.72 o 
  -9   1   4     1317.22     1206.51     41.41 o 
  -8   1   4     4764.80     4642.66    111.71 o 
  -7   1   4       68.02       67.56     15.73 o 
  -6   1   4     1143.12      972.35     26.88 o 
  -5   1   4       86.50       91.01      8.68 o 
  -4   1   4      638.60      675.97     16.13 o 
  -2   1   4     7249.40     7159.23    120.01 o 
  -1   1   4    11438.57    11520.25    244.20 o 
   0   1   4       29.65       39.56     18.77 o 
   2   1   4    15947.68    15465.43    403.67 o 
   3   1   4     3160.42     3052.40    154.28 o 
   4   1   4      225.05      192.00     17.15 o 
   5   1   4     5046.69     4565.72    522.34 o 
   6   1   4      368.24      316.23     31.13 o 
   7   1   4      812.02      778.32     53.10 o 
   8   1   4     1710.85     1716.73     80.11 o 
   9   1   4       60.05       36.48     20.97 o 
  10   1   4     3138.08     3292.81    113.94 o 
  11   1   4     1825.64     1895.16     82.21 o 
 -12   2   4      639.03      578.39     64.09 o 
 -11   2   4      620.90      625.37     44.86 o 
 -10   2   4     2658.55     2638.83     74.36 o 
  -9   2   4      377.29      357.46     23.58 o 
  -8   2   4        1.82        9.95     11.61 o 
  -7   2   4      199.34      200.46     17.04 o 
  -6   2   4     3873.35     3738.60     76.90 o 
  -5   2   4      494.95      463.27     13.70 o 
  -4   2   4     6144.13     5715.36     98.02 o 
  -3   2   4     4119.13     4700.82     73.81 o 
  -2   2   4      156.40      186.14      6.57 o 
  -1   2   4       30.27       25.33      5.33 o 
   0   2   4      878.97      767.60     27.10 o 
   1   2   4     2346.59     1981.96     41.18 o 
   2   2   4      168.85      211.24     17.85 o 
   3   2   4     6348.55     6060.60    165.41 o 
   4   2   4    13285.04    12934.07    342.80 o 
   5   2   4     2836.95     2619.50    115.36 o 
   6   2   4     2378.77     2302.96    100.26 o 
   7   2   4      108.79      123.93     25.64 o 
   8   2   4      836.42      827.80     43.32 o 
   9   2   4       84.08      101.11     22.63 o 
  10   2   4       85.69       97.48     21.29 o 
  11   2   4       89.01       83.74     29.45 o 
 -12   3   4     2126.84     2033.94     82.19 o 
 -11   3   4      386.75      360.38     34.96 o 
 -10   3   4      851.84      809.51     36.12 o 
  -9   3   4       49.36       62.51     14.60 o 
  -8   3   4      860.45      794.22     32.03 o 
  -7   3   4      442.57      347.06     20.03 o 
  -5   3   4       12.11       22.10      6.28 o 
  -4   3   4     7080.25     7366.55    114.35 o 
  -3   3   4     1453.65     1691.87     29.35 o 
  -2   3   4       23.49       35.60      4.28 o 
  -1   3   4       11.89       11.29      3.50 o 
   0   3   4    59112.70    60920.00   1291.99 o 
   1   3   4      143.08      124.99      7.90 o 
   2   3   4       16.66       20.42      5.68 o 
   3   3   4       81.61      102.77     12.25 o 
   4   3   4     2319.75     2431.60     75.07 o 
   5   3   4      978.79      979.07     49.44 o 
   6   3   4       36.40       33.64     16.02 o 
   7   3   4      413.90      429.43     86.52 o 
   8   3   4      629.59      570.61     39.37 o 
   9   3   4      724.14      735.15     35.41 o 
  10   3   4     1945.49     2049.04    151.05 o 
  11   3   4      485.39      533.66     46.61 o 
 -12   4   4      219.15      255.59     72.33 o 
 -11   4   4      796.20      805.31     38.76 o 
 -10   4   4     3188.74     3106.68     84.39 o 
  -9   4   4      118.53      119.32     16.72 o 
  -8   4   4     1266.77     1244.08     41.05 o 
  -7   4   4      273.97      264.28     32.45 o 
  -6   4   4     5860.24     5814.41    114.90 o 
  -5   4   4       16.84       19.62      5.19 o 
  -4   4   4    10034.66     9931.94    168.32 o 
  -3   4   4      791.83      805.31     18.62 o 
  -2   4   4     4458.66     4894.36     85.13 o 
  -1   4   4    11193.63    11613.68    218.89 o 
   0   4   4      150.25      114.71     12.45 o 
   1   4   4      100.01       70.37     16.01 o 
   2   4   4      592.25      698.12     17.83 o 
   3   4   4      449.81      417.53     18.00 o 
   4   4   4     9014.41     8855.65    239.21 o 
   5   4   4       26.82       33.34     12.61 o 
   6   4   4     5122.89     5243.12    125.57 o 
   7   4   4      253.56      236.30     20.07 o 
   8   4   4      137.01      191.06     19.49 o 
   9   4   4      272.17      285.61     24.30 o 
  10   4   4      710.49      760.35     48.85 o 
  11   4   4       49.58       -1.83     37.54 o 
 -12   5   4      600.76      530.01     44.01 o 
 -11   5   4      373.54      369.73     28.68 o 
 -10   5   4     4393.28     4406.52    111.88 o 
  -9   5   4     2849.07     2778.92     75.76 o 
  -8   5   4     5297.37     5096.94    121.93 o 
  -7   5   4       17.88       22.50     10.92 o 
  -6   5   4     2493.60     2472.30     54.81 o 
  -5   5   4       31.76       49.62      6.40 o 
  -4   5   4       26.91       29.96      5.68 o 
  -3   5   4     5861.79     5756.23     99.94 o 
  -2   5   4     5894.19     6018.93    104.08 o 
  -1   5   4     3396.47     3239.49     65.21 o 
   0   5   4     3656.11     3766.25     66.38 o 
   1   5   4      129.81      137.43      7.74 o 
   2   5   4     5262.46     4938.99     87.76 o 
   3   5   4     3032.93     3031.24     73.87 o 
   4   5   4     3254.58     3034.15    108.23 o 
   5   5   4     2518.51     2522.48     66.18 o 
   6   5   4      896.00      795.70     47.92 o 
   7   5   4       12.46        5.54     12.96 o 
   8   5   4     1550.67     1542.82     61.06 o 
   9   5   4      383.77      395.06     28.18 o 
  10   5   4      284.29      326.53     35.82 o 
  11   5   4      771.69      947.64     81.49 o 
 -12   6   4     2587.95     2696.36    103.36 o 
 -11   6   4      953.26      944.34     43.90 o 
 -10   6   4      630.15      653.02     33.64 o 
  -9   6   4       28.72       42.23     14.07 o 
  -8   6   4      206.49      197.34     29.02 o 
  -7   6   4     1116.88     1117.58     37.31 o 
  -6   6   4       22.21       19.58      8.79 o 
  -5   6   4      971.05     1025.63     45.61 o 
  -4   6   4     1042.23     1035.51     23.92 o 
  -3   6   4        1.75       -3.12      5.35 o 
  -2   6   4    40077.42    41304.38    766.58 o 
  -1   6   4     1210.38     1237.00     34.75 o 
   0   6   4      754.65      737.03     19.82 o 
   1   6   4     3445.77     3599.09     72.18 o 
   2   6   4    14247.11    14556.20    245.26 o 
   3   6   4       35.51       48.74      9.12 o 
   4   6   4      199.70      196.35     14.14 o 
   5   6   4      779.45      781.75     31.90 o 
   6   6   4     7787.68     7552.08    174.50 o 
   7   6   4      503.42      438.90     26.68 o 
   8   6   4     1103.88     1085.33     41.20 o 
   9   6   4      128.52       83.17     18.76 o 
  10   6   4      565.49      607.34     54.45 o 
  11   6   4       34.69       27.47     41.20 o 
 -12   7   4      193.67      202.70     27.99 o 
 -11   7   4     2858.91     2827.45    118.72 o 
 -10   7   4     1680.61     1850.44     60.20 o 
  -9   7   4       53.69       54.88     15.39 o 
  -8   7   4     3109.70     3025.45     79.28 o 
  -7   7   4      451.32      463.28     24.07 o 
  -6   7   4     3645.15     3831.41     80.43 o 
  -5   7   4     1169.92     1240.27     28.33 o 
  -4   7   4     2085.36     2118.82     41.94 o 
  -3   7   4     7051.54     7363.97    127.38 o 
  -2   7   4    12306.73    13037.98    246.60 o 
  -1   7   4     6673.79     6361.26    123.45 o 
   0   7   4      438.59      426.09     14.31 o 
   2   7   4    13653.44    13658.33    230.93 o 
   3   7   4     3302.36     3021.82    114.71 o 
   4   7   4      581.44      523.87     24.10 o 
   5   7   4      609.76      555.17     24.94 o 
   6   7   4       60.18       85.79     14.78 o 
   7   7   4      119.12      112.46     16.19 o 
   8   7   4     1947.05     1842.68     61.17 o 
   9   7   4       68.20       61.13     17.96 o 
  10   7   4      261.57      288.83     29.42 o 
  11   7   4     1092.98     1212.24     91.56 o 
 -12   8   4      549.83      546.03     46.77 o 
 -11   8   4     1313.23     1291.12     51.05 o 
 -10   8   4     2600.96     2787.79     99.74 o 
  -9   8   4       50.62       56.48     15.63 o 
  -8   8   4       72.86       71.47     14.89 o 
  -7   8   4     1365.10     1262.86     41.34 o 
  -6   8   4     1234.06     1149.47     32.30 o 
  -5   8   4     1249.63     1180.65     37.13 o 
  -4   8   4    10491.15    10634.90    181.98 o 
  -3   8   4     5710.58     6121.29    107.62 o 
  -1   8   4     3154.20     3139.65     77.64 o 
   0   8   4     2008.35     1878.97     50.87 o 
   1   8   4     7226.32     7034.29    138.79 o 
   2   8   4     1280.63     1156.18     54.22 o 
   3   8   4     2484.53     2366.95     53.10 o 
   4   8   4     8010.90     7882.07    156.43 o 
   5   8   4       11.53       30.31     14.67 o 
   6   8   4      478.50      484.21     30.61 o 
   7   8   4      169.68      187.52     19.54 o 
   8   8   4     1695.14     1721.63     69.24 o 
   9   8   4     1301.82     1228.89     59.86 o 
  10   8   4      480.58      557.52     45.61 o 
 -11   9   4       20.17       53.87     21.66 o 
 -10   9   4      682.65      624.57     34.93 o 
  -9   9   4      408.43      454.65     38.94 o 
  -8   9   4      412.95      448.94     28.56 o 
  -7   9   4      473.16      531.35     26.06 o 
  -6   9   4     7288.41     7355.26    158.98 o 
  -5   9   4     2388.25     2394.74     55.26 o 
  -4   9   4     1055.46     1088.38     30.62 o 
  -3   9   4      290.06      276.56     14.95 o 
  -2   9   4      975.88     1048.12     46.56 o 
  -1   9   4      261.00      262.02     19.68 o 
   0   9   4    22017.37    21723.74    476.46 o 
   1   9   4     3362.19     3223.89    162.26 o 
   2   9   4      568.10      591.99     21.41 o 
   3   9   4      887.09      836.72     53.77 o 
   4   9   4      197.66      152.54     16.01 o 
   5   9   4     1267.26     1275.23     43.66 o 
   6   9   4      192.53      192.35     18.97 o 
   7   9   4     1278.00     1337.21     57.61 o 
   8   9   4      403.56      458.03     43.95 o 
   9   9   4      210.72      222.52     40.74 o 
  10   9   4     2341.61     2428.33     96.79 o 
 -11  10   4       24.41       12.84     52.65 o 
 -10  10   4     2203.64     2196.60    226.61 o 
  -9  10   4      163.81      193.06     26.86 o 
  -8  10   4      587.00      619.09     82.86 o 
  -7  10   4       22.29       21.99     21.14 o 
  -6  10   4     6763.61     7022.35    163.79 o 
  -5  10   4      449.47      387.86     23.92 o 
  -4  10   4    10045.82    10082.06    196.69 o 
  -3  10   4      487.55      466.40     19.70 o 
  -2  10   4       46.52       57.24     13.49 o 
  -1  10   4     1122.51      987.45     33.51 o 
   0  10   4     2558.77     2603.28     68.24 o 
   1  10   4    25200.74    26258.97    564.39 o 
   2  10   4        1.13      -12.42     12.42 o 
   3  10   4       85.05       70.88     18.65 o 
   4  10   4     3092.20     2873.61     77.44 o 
   5  10   4      381.49      408.89     24.91 o 
   6  10   4      194.85      210.21     20.56 o 
   7  10   4      221.03      234.28     27.82 o 
   8  10   4      378.18      459.07     37.22 o 
   9  10   4     1772.33     1823.27     77.04 o 
  10  10   4      559.88      628.09     70.50 o 
 -11  11   4      956.83      946.72     80.57 o 
 -10  11   4      414.87      421.97     47.61 o 
  -9  11   4      908.57      938.79     50.45 o 
  -8  11   4     3252.23     3068.42    102.27 o 
  -7  11   4      132.64      136.98     20.42 o 
  -6  11   4      758.47      763.15     45.00 o 
  -5  11   4      285.05      271.27     31.02 o 
  -4  11   4       81.86      101.97     15.82 o 
  -3  11   4     2118.56     2138.39     51.30 o 
  -2  11   4     1777.95     1753.55     51.06 o 
  -1  11   4      625.62      527.59     36.42 o 
   0  11   4        5.01       -5.50     21.15 o 
   1  11   4     4045.49     4131.22     99.89 o 
   2  11   4    16703.53    16416.15    457.08 o 
   3  11   4     7997.70     7886.37    184.79 o 
   4  11   4       62.37       88.79     25.89 o 
   5  11   4     2514.13     2526.13     71.86 o 
   6  11   4        4.29       30.77     13.89 o 
   7  11   4      808.98      806.83     37.88 o 
   8  11   4     1457.76     1406.91     64.73 o 
   9  11   4      909.13     1031.48     75.54 o 
 -10  12   4      145.45      210.80     33.65 o 
  -9  12   4     1746.09     1805.19    169.38 o 
  -8  12   4       72.51       85.86     28.84 o 
  -7  12   4      132.83      145.86     19.62 o 
  -6  12   4      327.36      313.58     23.46 o 
  -5  12   4     1175.52     1174.57     41.42 o 
  -4  12   4       18.04       35.07     11.85 o 
  -3  12   4       12.15       24.25     10.57 o 
  -2  12   4    15217.08    15308.23    294.28 o 
  -1  12   4       40.40       45.81     12.39 o 
   0  12   4      204.96      162.75     21.96 o 
   1  12   4        0.20       10.93      9.27 o 
   2  12   4     2676.28     2596.30     71.54 o 
   3  12   4     1159.12     1099.86     43.65 o 
   4  12   4      242.93      246.92     27.69 o 
   5  12   4      681.86      730.43     41.17 o 
   6  12   4     2602.45     2631.05     77.46 o 
   7  12   4      214.03      266.36     43.61 o 
   8  12   4      193.89      274.68     34.52 o 
   9  12   4        0.13      -25.42     25.42 o 
 -10  13   4     1740.18     1772.58    109.87 o 
  -9  13   4       89.10       54.94     37.54 o 
  -8  13   4      503.85      585.98     58.60 o 
  -7  13   4     2571.18     2542.84     92.77 o 
  -6  13   4     1105.76     1104.57     81.95 o 
  -5  13   4        8.25        1.16     13.38 o 
  -4  13   4      421.90      392.58     21.37 o 
  -3  13   4     1028.57     1034.39     32.91 o 
  -2  13   4      849.75      846.86     31.19 o 
  -1  13   4     3631.77     3592.53    114.75 o 
   0  13   4       23.37       28.65      9.69 o 
   1  13   4      351.61      303.52     18.18 o 
   2  13   4       76.41       95.04     15.73 o 
   3  13   4     1353.82     1311.09     45.28 o 
   4  13   4      176.46      172.52     19.50 o 
   5  13   4      330.13      331.22     25.68 o 
   6  13   4      607.78      626.38     36.72 o 
   7  13   4      473.28      423.60     31.71 o 
   8  13   4     1348.07     1486.38     97.51 o 
   9  13   4      179.21      151.07     53.10 o 
  -9  14   4      192.39      155.65     46.70 o 
  -8  14   4        7.02        8.24     31.13 o 
  -7  14   4       68.15       79.06     24.77 o 
  -6  14   4      360.67      406.68     37.08 o 
  -5  14   4      457.54      508.01     68.21 o 
  -4  14   4     1040.40      987.46     39.76 o 
  -3  14   4      844.31      781.46     35.05 o 
  -2  14   4      186.68      181.36     22.24 o 
  -1  14   4       17.56       11.07     24.26 o 
   0  14   4      710.60      734.64     42.71 o 
   1  14   4     4352.48     4047.19    196.85 o 
   2  14   4       71.69       85.58     21.98 o 
   3  14   4     3773.00     3728.56    206.01 o 
   4  14   4     1085.33     1031.43    148.78 o 
   5  14   4     2294.96     2396.75     91.93 o 
   6  14   4      903.58      967.65     55.02 o 
   7  14   4       50.23       59.55     26.17 o 
   8  14   4       41.47       40.67     44.86 o 
  -9  15   4      381.87      404.69     63.18 o 
  -8  15   4        3.54      -32.05     32.05 o 
  -7  15   4     1671.67     1767.74     75.97 o 
  -6  15   4        8.53        6.13     22.27 o 
  -5  15   4       26.37       54.64     20.97 o 
  -4  15   4     1081.69     1036.78     55.17 o 
  -3  15   4     1472.61     1460.67     51.17 o 
  -2  15   4      130.10      151.94     19.27 o 
  -1  15   4     1614.71     1626.40     68.67 o 
   0  15   4     5870.85     5650.55    176.42 o 
   1  15   4      411.36      425.47     35.61 o 
   2  15   4     2558.86     2248.70     94.31 o 
   3  15   4      298.70      324.94     41.66 o 
   4  15   4       40.65       52.65     22.66 o 
   5  15   4      862.16      822.69     89.73 o 
   6  15   4       12.79       -2.14     24.77 o 
   7  15   4      202.07      237.57     36.57 o 
   8  15   4      200.14      173.96     50.36 o 
  -8  16   4        1.84       39.37     39.37 o 
  -7  16   4      306.89      299.80     37.28 o 
  -6  16   4        4.11       35.38     25.22 o 
  -5  16   4      119.74      103.12     27.01 o 
  -4  16   4     1251.34     1290.52     52.55 o 
  -3  16   4     6544.46     6234.68    155.57 o 
  -2  16   4     1491.12     1378.23     50.50 o 
  -1  16   4     5150.26     4719.65    153.76 o 
   0  16   4      152.50      191.08     50.36 o 
   1  16   4     2712.72     2649.96     98.41 o 
   2  16   4        9.41        0.04     29.76 o 
   3  16   4        2.12      -18.70     18.70 o 
   4  16   4     2228.77     2195.12     88.67 o 
   5  16   4      354.24      336.88     38.13 o 
   6  16   4      489.56      506.99     46.29 o 
   7  16   4      728.22      834.10     80.57 o 
  -8  17   4      619.82      647.32     72.33 o 
  -7  17   4      170.84      174.58     36.63 o 
  -6  17   4       99.99      108.44     30.10 o 
  -5  17   4      663.56      736.46    128.18 o 
  -4  17   4      115.98      135.45     22.83 o 
  -3  17   4     1808.23     1809.92     62.36 o 
  -2  17   4       32.06       36.23     17.84 o 
  -1  17   4       53.21       57.71     25.22 o 
   0  17   4        5.35        6.67     22.41 o 
   1  17   4      239.31      239.56     33.59 o 
   2  17   4     3426.33     3271.54    118.47 o 
   3  17   4     3648.32     3501.26    133.22 o 
   4  17   4      302.51      303.70     46.70 o 
   5  17   4       41.03       93.41     30.71 o 
   6  17   4       21.64       54.02     40.29 o 
  -7  18   4      254.83      299.32     44.82 o 
  -6  18   4     1255.33     1368.57     83.32 o 
  -5  18   4      932.16      901.08     56.23 o 
  -4  18   4        9.41        9.06     21.28 o 
  -3  18   4      530.05      545.98     35.86 o 
  -2  18   4     3158.70     3116.50     91.66 o 
  -1  18   4     1074.77     1062.68     46.97 o 
   0  18   4      104.24      116.33     28.46 o 
   1  18   4       19.60       21.12     23.46 o 
   2  18   4      545.64      551.76     55.39 o 
   3  18   4       38.42       32.97     57.22 o 
   4  18   4       38.24       16.94     35.25 o 
   5  18   4     1516.26     1618.76    113.53 o 
  -6  19   4      160.30      159.31     57.68 o 
  -5  19   4        2.76      -10.73     30.10 o 
  -4  19   4       87.47       64.64     29.45 o 
  -3  19   4     1124.71     1123.44     51.12 o 
  -2  19   4      170.16      227.09     29.99 o 
  -1  19   4     3878.77     4007.63    112.57 o 
   0  19   4      575.04      578.94     48.54 o 
   1  19   4     1615.07     1629.88     79.31 o 
   2  19   4     1979.65     1808.01     83.82 o 
   3  19   4       20.44       57.68     45.78 o 
  -3  20   4      126.37       82.40     48.53 o 
  -2  20   4        9.01       15.95     30.06 o 
  -1  20   4      651.53      606.09     49.27 o 
   0  20   4      139.80      108.96     54.02 o 
 -11   0   5     3073.27     2993.98    146.49 o 
  -9   0   5     1233.34     1140.50     49.50 o 
  -7   0   5     1277.07     1205.16     47.25 o 
  -5   0   5       24.09       12.22      9.37 o 
  -3   0   5    11099.66    11514.76    301.03 o 
  -1   0   5     4473.94     4068.88    159.31 o 
   1   0   5      336.70      364.76     18.44 o 
   3   0   5    25793.12    25185.13    925.66 o 
   5   0   5      892.32      892.70     54.94 o 
   7   0   5      446.48      430.33     43.03 o 
   9   0   5      354.14      371.73     50.36 o 
 -12   1   5      139.74      112.12     26.52 o 
 -11   1   5      154.77      111.00     24.58 o 
 -10   1   5     3491.38     3455.25     91.10 o 
  -9   1   5     1566.98     1438.54     46.49 o 
  -8   1   5       75.51       73.97     15.20 o 
  -7   1   5    10676.51    10642.26    202.68 o 
  -6   1   5      455.33      389.83     16.69 o 
  -5   1   5       38.80       60.23      8.22 o 
  -4   1   5      338.12      335.60     20.48 o 
  -3   1   5      706.62      703.25     19.19 o 
  -2   1   5     3035.28     3533.39     69.10 o 
  -1   1   5     6306.43     5988.30    161.53 o 
   0   1   5     3929.15     4205.22    116.53 o 
   1   1   5       48.98       34.40      6.06 o 
   2   1   5     9775.59    10162.66    219.90 o 
   3   1   5     5383.21     5287.09    147.29 o 
   4   1   5    14075.95    12930.02   1413.67 o 
   5   1   5       59.12       96.58     16.19 o 
   6   1   5      594.95      593.52     33.67 o 
   7   1   5     6881.59     6701.90    199.60 o 
   8   1   5       70.48       96.25     21.03 o 
   9   1   5     1841.61     1720.78     95.68 o 
  10   1   5       12.42       15.85     24.50 o 
 -12   2   5      470.29      539.81     42.37 o 
 -11   2   5      205.18      230.33     28.76 o 
 -10   2   5      456.57      522.69     29.77 o 
  -9   2   5     1737.15     1530.36     48.44 o 
  -8   2   5     8334.74     7732.84    176.55 o 
  -7   2   5      527.04      430.51     19.04 o 
  -6   2   5      577.20      529.93     24.32 o 
  -5   2   5     4470.61     4021.71     71.96 o 
  -4   2   5       29.10       39.22      5.54 o 
  -3   2   5     1334.64     1257.17     23.30 o 
  -2   2   5      138.82      128.50      7.73 o 
  -1   2   5      556.58      637.19     18.48 o 
   1   2   5     6148.65     5881.53    121.98 o 
   2   2   5     6834.05     6735.42    148.89 o 
   3   2   5      334.95      316.58     20.39 o 
   4   2   5        0.00      -10.55     10.55 o 
   5   2   5    11902.96    11838.70    318.85 o 
   6   2   5     8887.22     8705.65    241.48 o 
   7   2   5      738.85      751.13     42.12 o 
   8   2   5      388.43      408.42     33.34 o 
   9   2   5        9.13       17.44     21.98 o 
  10   2   5       30.78       58.29     20.09 o 
 -12   3   5        7.60       -6.34     21.34 o 
 -11   3   5     3771.28     3563.64     96.55 o 
 -10   3   5      286.30      309.27     24.49 o 
  -9   3   5     4599.95     4360.03    108.36 o 
  -8   3   5      207.12      195.44     18.32 o 
  -7   3   5      944.57      885.54     42.55 o 
  -6   3   5     3023.74     3214.56     73.32 o 
  -5   3   5     2501.54     2534.59     53.29 o 
  -4   3   5     3998.72     4286.14     68.88 o 
  -3   3   5     1111.47     1024.85     20.04 o 
  -2   3   5     3189.18     3520.69     56.94 o 
  -1   3   5     8391.21     8920.61    167.25 o 
   0   3   5     1191.31     1296.61     35.16 o 
   1   3   5    22130.67    21195.40    349.38 o 
   2   3   5      496.89      548.30     37.37 o 
   3   3   5      638.30      726.06     43.03 o 
   4   3   5      600.84      575.62     29.05 o 
   5   3   5     6457.43     6324.02    178.03 o 
   6   3   5        0.23       -3.16     14.07 o 
   7   3   5      747.50      665.31     61.80 o 
   8   3   5      284.48      338.89     31.39 o 
   9   3   5     3768.72     3959.07    106.07 o 
  10   3   5        5.40       20.42     19.35 o 
 -12   4   5     1035.89     1027.41    175.79 o 
 -11   4   5        7.27       -2.38     15.15 o 
 -10   4   5        3.71       -4.01     14.26 o 
  -9   4   5       85.56      102.12     26.23 o 
  -8   4   5     5754.79     5493.96    130.21 o 
  -7   4   5     4202.64     4071.85     99.02 o 
  -6   4   5     2573.25     2587.07     66.58 o 
  -5   4   5    10952.10    11350.29    248.75 o 
  -4   4   5       16.36        5.38      4.96 o 
  -3   4   5     9347.72     9773.57    150.48 o 
  -2   4   5     1165.75     1290.68     26.00 o 
  -1   4   5     2650.23     2884.16     59.33 o 
   0   4   5    16642.99    17889.63    392.02 o 
   2   4   5     2770.66     2735.23     58.20 o 
   3   4   5      181.71      206.45     20.60 o 
   4   4   5      605.73      579.47     29.59 o 
   5   4   5     6171.98     5920.08    167.98 o 
   6   4   5     1886.75     1813.05     66.00 o 
   7   4   5      831.65      829.84     34.69 o 
   8   4   5      757.42      735.14     34.69 o 
   9   4   5        2.29       11.76     16.55 o 
  10   4   5      179.73      188.85     26.05 o 
 -12   5   5      546.96      497.64     35.58 o 
 -11   5   5      360.82      386.67     30.12 o 
 -10   5   5     3566.56     3543.23     94.09 o 
  -9   5   5      538.00      551.11     29.24 o 
  -8   5   5     1516.01     1456.07     46.67 o 
  -7   5   5     4986.34     4930.61    116.99 o 
  -6   5   5     2732.69     2673.61     68.52 o 
  -5   5   5      243.42      240.95     12.70 o 
  -4   5   5      146.09      177.71      9.22 o 
  -3   5   5     3185.89     3132.76     57.78 o 
  -2   5   5     1416.02     1445.01     33.12 o 
  -1   5   5    16971.72    17618.96    331.07 o 
   0   5   5     1549.84     1590.82     31.83 o 
   1   5   5     1194.72     1157.72     38.59 o 
   2   5   5     2127.42     2029.95     51.74 o 
   3   5   5     5067.15     4506.60    242.11 o 
   4   5   5     9032.22     8872.48    199.84 o 
   5   5   5      220.02      228.35     18.07 o 
   6   5   5       34.93       40.48     22.06 o 
   7   5   5      680.90      674.64     31.49 o 
   8   5   5     1173.27     1133.05     43.66 o 
   9   5   5      534.81      501.41     32.24 o 
  10   5   5       41.50       63.65     24.49 o 
 -12   6   5      334.87      363.66     32.60 o 
 -11   6   5     3782.89     3927.02    109.00 o 
 -10   6   5      881.01      812.43     37.35 o 
  -9   6   5     6102.79     5757.65    138.32 o 
  -8   6   5      551.37      485.83     31.86 o 
  -7   6   5     1723.54     1750.43     51.24 o 
  -6   6   5       80.51       75.08     11.36 o 
  -5   6   5     4445.93     4814.24    100.70 o 
  -4   6   5        3.78       15.28      7.57 o 
  -3   6   5     5891.60     6036.62    105.73 o 
  -2   6   5       45.00       84.84     17.49 o 
  -1   6   5     2187.36     2122.19     46.13 o 
   0   6   5      151.02      157.78      8.02 o 
   1   6   5       15.50       18.87      5.59 o 
   2   6   5     8630.07     9086.86    156.89 o 
   3   6   5    17991.07    16957.65    374.40 o 
   4   6   5      113.17      112.97     16.75 o 
   5   6   5        9.71        3.14     10.39 o 
   6   6   5     1399.93     1425.96     46.27 o 
   7   6   5      510.59      497.06     27.94 o 
   8   6   5       46.71       45.40     16.11 o 
   9   6   5       44.95       38.70     18.40 o 
  10   6   5        0.91       10.42     20.93 o 
 -12   7   5      698.72      650.35     62.72 o 
 -11   7   5      342.24      369.03     30.54 o 
 -10   7   5     2848.47     2778.30     78.56 o 
  -9   7   5     1641.79     1631.16     90.31 o 
  -8   7   5      606.34      595.67     28.64 o 
  -7   7   5     8675.62     8230.51    186.23 o 
  -6   7   5      385.24      426.52     18.42 o 
  -5   7   5       51.02       57.77      9.62 o 
  -4   7   5      868.67      863.78     22.09 o 
  -3   7   5      217.62      194.03     19.95 o 
  -2   7   5      242.25      277.92     12.15 o 
  -1   7   5     1943.74     1790.92     40.18 o 
   0   7   5     1028.62      940.34     29.34 o 
   1   7   5      977.21     1039.08     24.46 o 
   2   7   5     4133.56     3771.83     86.56 o 
   3   7   5        9.82       -1.13      7.70 o 
   4   7   5     3372.71     3299.44     72.40 o 
   5   7   5      188.27      231.31     20.42 o 
   6   7   5       68.67       64.11     22.88 o 
   7   7   5     6873.93     6869.38    163.70 o 
   8   7   5      301.10      299.39     25.33 o 
   9   7   5      110.79       98.39     23.07 o 
  10   7   5      514.71      587.81     66.84 o 
 -12   8   5      254.12      428.50     60.43 o 
 -11   8   5      105.85       83.89     21.77 o 
 -10   8   5      184.03      199.73     22.86 o 
  -9   8   5     1900.23     1914.33     90.60 o 
  -8   8   5     2785.01     2575.36     70.62 o 
  -7   8   5     2781.06     2694.13     71.48 o 
  -6   8   5     5031.60     4981.10    102.27 o 
  -5   8   5     4489.25     4370.19     90.10 o 
  -4   8   5     2567.43     2554.35     65.23 o 
  -3   8   5     3602.73     3517.82     74.61 o 
  -2   8   5      586.71      529.54     34.02 o 
  -1   8   5     2693.24     3093.09     77.66 o 
   0   8   5     2962.02     2947.27     74.85 o 
   1   8   5      976.10      922.36     60.39 o 
   2   8   5      241.61      249.33     15.50 o 
   3   8   5      219.28      196.17     17.20 o 
   4   8   5      160.48      155.18     16.90 o 
   5   8   5     5247.43     5104.00    126.45 o 
   6   8   5     5635.11     5499.87    165.99 o 
   7   8   5     1365.14     1418.53     61.18 o 
   8   8   5      692.26      687.96     44.66 o 
   9   8   5      307.42      327.83     36.54 o 
  10   8   5       19.64       -5.49     40.29 o 
 -11   9   5     1741.83     1906.91    261.86 o 
 -10   9   5      806.45      870.06     50.49 o 
  -9   9   5     7064.19     6887.25    200.70 o 
  -8   9   5      312.18      305.34     29.45 o 
  -7   9   5     1448.71     1408.74     56.65 o 
  -6   9   5        1.98      -13.18     13.18 o 
  -5   9   5     2010.36     2014.93     56.91 o 
  -4   9   5      194.58      221.97     19.96 o 
  -3   9   5     1594.52     1461.70     40.44 o 
  -2   9   5      168.90      162.57     25.99 o 
  -1   9   5       97.22       62.82     10.74 o 
   0   9   5       43.17       57.94     11.22 o 
   1   9   5    23892.61    23798.75    448.33 o 
   2   9   5     2203.55     2137.66     51.37 o 
   3   9   5     1966.03     1989.80     57.92 o 
   4   9   5      203.41      219.95     30.26 o 
   5   9   5     2130.89     2022.34     60.42 o 
   6   9   5     1271.98     1367.91    116.74 o 
   7   9   5      110.96      149.01     24.60 o 
   8   9   5      836.04      945.42     52.11 o 
   9   9   5      945.30      930.64     55.67 o 
  10   9   5        1.82      -36.62     36.62 o 
 -11  10   5       29.89       45.64     29.11 o 
 -10  10   5      204.92      246.78     33.34 o 
  -9  10   5      486.08      505.39     39.81 o 
  -8  10   5     1200.30     1284.24     62.72 o 
  -7  10   5      330.75      368.20     48.98 o 
  -6  10   5       25.45       20.69     13.13 o 
  -5  10   5     5909.56     5587.26    133.32 o 
  -4  10   5     3313.64     3261.42     78.90 o 
  -3  10   5     1035.69     1019.17     36.84 o 
  -2  10   5      147.53      162.02     15.48 o 
  -1  10   5     1202.91     1119.01     37.44 o 
   0  10   5      454.46      408.80     22.16 o 
   1  10   5     1359.07     1355.95     37.17 o 
   2  10   5     3511.04     3338.73     75.72 o 
   3  10   5      102.93       90.07     14.73 o 
   4  10   5     1403.76     1333.66     45.23 o 
   5  10   5     4421.76     4416.30    113.05 o 
   6  10   5      978.42      953.78     40.15 o 
   7  10   5      256.28      254.06     29.70 o 
   8  10   5     1805.51     1927.42    132.30 o 
   9  10   5        0.72       12.69     25.18 o 
 -11  11   5      494.94      683.03     70.50 o 
 -10  11   5      567.80      737.48     51.27 o 
  -9  11   5     1056.75     1003.98     53.34 o 
  -8  11   5     1367.16     1544.26     64.42 o 
  -7  11   5     2245.27     2223.55    101.63 o 
  -6  11   5      807.48      870.11     35.39 o 
  -5  11   5        5.80       12.79     19.43 o 
  -4  11   5      486.33      471.36     22.73 o 
  -3  11   5     1887.23     1833.00     55.38 o 
  -2  11   5      369.96      367.82     21.74 o 
  -1  11   5     3815.75     3493.58     89.02 o 
   0  11   5      841.80      832.22     42.50 o 
   1  11   5      377.80      359.25     19.16 o 
   2  11   5      966.41      860.77     29.35 o 
   3  11   5      526.80      488.64     26.82 o 
   4  11   5     1850.03     1920.34     73.08 o 
   5  11   5      119.90      142.24     18.98 o 
   6  11   5     3490.42     3514.00     95.79 o 
   7  11   5     1145.28     1322.24     63.10 o 
   8  11   5      971.37     1038.86     57.68 o 
   9  11   5     1180.66     1290.28     81.03 o 
 -11  12   5     3398.72     3387.68    172.13 o 
 -10  12   5       34.70       22.60     26.58 o 
  -9  12   5     2702.64     2751.65    119.48 o 
  -8  12   5      222.34      217.45     28.49 o 
  -7  12   5       25.67       28.93     18.44 o 
  -6  12   5     1403.87     1452.53     48.74 o 
  -5  12   5      199.73      234.72     20.82 o 
  -4  12   5      477.53      447.40     22.13 o 
  -3  12   5     1606.65     1618.84     57.35 o 
  -2  12   5      157.84      186.42     18.69 o 
  -1  12   5     1003.30      985.89     37.01 o 
   0  12   5     1284.88     1245.62     42.36 o 
   1  12   5        0.20        6.70     10.61 o 
   2  12   5      264.40      275.23     21.33 o 
   3  12   5    14130.93    13836.84    314.78 o 
   4  12   5     2682.68     2548.39     73.17 o 
   5  12   5      119.77      135.75     19.14 o 
   6  12   5       29.83       10.03     16.52 o 
   7  12   5      201.23      167.26     24.28 o 
   8  12   5      138.68      126.88     29.11 o 
  -9  13   5       10.50       22.89     34.79 o 
  -8  13   5      138.32      147.75     54.02 o 
  -7  13   5     1900.20     2051.54     77.62 o 
  -6  13   5      158.87      169.73     20.32 o 
  -5  13   5      713.49      755.35     33.88 o 
  -4  13   5       52.24       57.97     13.20 o 
  -3  13   5      633.75      554.37     24.33 o 
  -2  13   5      601.10      557.47     24.42 o 
  -1  13   5     2203.83     2107.95     94.89 o 
   0  13   5     5038.57     4989.61    105.58 o 
   1  13   5      404.43      358.51     20.62 o 
   2  13   5     1697.70     1662.13     53.12 o 
   3  13   5     1678.13     1658.71     54.46 o 
   4  13   5     3075.70     3125.57     87.10 o 
   5  13   5      969.59     1042.40     43.69 o 
   6  13   5      181.07      219.57     25.36 o 
   7  13   5     2039.64     1966.02     70.63 o 
   8  13   5       37.85       37.77     33.42 o 
  -9  14   5      574.20      680.28     68.67 o 
  -8  14   5      690.91      737.05     69.58 o 
  -7  14   5      402.28      513.65     56.77 o 
  -6  14   5     2790.32     2604.03     97.05 o 
  -5  14   5     1400.21     1426.56     65.01 o 
  -4  14   5       18.56        3.22     14.35 o 
  -3  14   5      944.91      860.64     37.28 o 
  -2  14   5     1746.74     1727.92     55.77 o 
  -1  14   5      936.08      923.07     48.56 o 
   0  14   5     3421.32     3480.51    102.58 o 
   1  14   5      674.62      660.88     27.23 o 
   2  14   5      488.08      556.87     30.63 o 
   3  14   5      219.78      172.87     21.38 o 
   4  14   5     1724.53     1768.52     76.49 o 
   5  14   5     2432.64     2543.04     77.27 o 
   6  14   5     3233.31     3209.68     93.34 o 
   7  14   5      279.40      309.13     32.07 o 
  -8  15   5     2133.27     2087.54    120.86 o 
  -7  15   5      903.10      973.27     76.91 o 
  -6  15   5      146.08      123.27     26.82 o 
  -5  15   5      239.48      288.99     32.29 o 
  -4  15   5       91.42       71.44     18.79 o 
  -3  15   5       19.48       13.51     25.84 o 
  -2  15   5     1535.92     1467.48     51.24 o 
  -1  15   5      142.56      176.52     38.00 o 
   0  15   5      757.94      757.16     45.95 o 
   1  15   5     4808.46     4393.10    144.05 o 
   2  15   5      413.93      367.99     51.27 o 
   3  15   5      143.17      169.71     28.11 o 
   4  15   5       11.37       18.80     22.92 o 
   5  15   5     1971.82     2059.85     86.75 o 
   6  15   5       14.06       -8.36     24.20 o 
   7  15   5       63.31      144.66     49.44 o 
  -8  16   5     1113.19     1339.51     97.05 o 
  -7  16   5      150.38      193.19     46.70 o 
  -6  16   5       63.44      109.81     45.78 o 
  -5  16   5      478.49      420.54     38.48 o 
  -4  16   5     1351.05     1450.81    121.32 o 
  -3  16   5       30.40       45.91     18.40 o 
  -2  16   5      751.48      735.59     36.85 o 
  -1  16   5      412.80      413.19     37.55 o 
   0  16   5     2094.76     1942.46     79.31 o 
   1  16   5     1661.27     1579.68     77.37 o 
   2  16   5     1218.49     1214.64     62.72 o 
   3  16   5      157.96      202.35     42.57 o 
   4  16   5      889.01      889.01     55.35 o 
   5  16   5     3590.46     3570.14    137.80 o 
   6  16   5       24.34       15.57     39.37 o 
  -7  17   5     1588.13     1603.20    106.21 o 
  -6  17   5      715.31      802.16     53.27 o 
  -5  17   5       54.21       38.90     37.54 o 
  -4  17   5       39.70       40.29     24.27 o 
  -3  17   5      453.74      500.58     34.14 o 
  -2  17   5     1363.79     1267.17     65.60 o 
  -1  17   5     1865.04     1806.75    103.92 o 
   0  17   5      675.75      730.51    168.47 o 
   1  17   5      219.89      236.51     34.60 o 
   2  17   5       14.57       13.57     24.37 o 
   3  17   5      107.05      128.64     30.35 o 
   4  17   5     3003.87     2729.16    106.49 o 
   5  17   5       29.62       29.30     38.45 o 
  -6  18   5      123.92      120.64     90.64 o 
  -5  18   5      244.02      219.60     52.19 o 
  -4  18   5     1486.65     1463.06    109.87 o 
  -3  18   5      533.83      551.54     48.64 o 
  -2  18   5       48.30       45.05     21.34 o 
  -1  18   5     1713.79     1745.54     78.66 o 
   0  18   5      307.96      362.21     39.81 o 
   1  18   5      618.08      559.24     48.54 o 
   2  18   5      371.95      341.07     39.81 o 
   3  18   5     4806.83     4720.49    161.20 o 
  -5  19   5      188.42      205.70     39.10 o 
  -4  19   5      323.24      340.95     43.49 o 
  -3  19   5      135.27      208.88     30.29 o 
  -2  19   5       91.82       95.44     25.37 o 
  -1  19   5     1329.24     1285.51     54.55 o 
   0  19   5     1034.82     1050.18     63.75 o 
   1  19   5      228.90      255.98     43.49 o 
  -4  20   5      272.56      354.33     65.01 o 
  -3  20   5        6.20      -13.95     48.53 o 
  -2  20   5     1525.30     1535.21     75.90 o 
  -1  20   5      554.47      580.23     86.07 o 
 -12   0   6      777.15      729.72     69.58 o 
 -10   0   6      574.61      568.85     37.53 o 
  -8   0   6      217.50      234.82     23.93 o 
  -6   0   6     9006.10     8385.44    227.88 o 
  -4   0   6      564.70      519.55     24.50 o 
  -2   0   6     4515.58     4356.01    143.29 o 
   0   0   6     1627.76     1612.35     73.25 o 
   2   0   6     2390.92     2577.87     78.01 o 
   6   0   6      682.72      691.27     53.10 o 
   8   0   6     4764.12     4875.51    213.33 o 
  10   0   6      336.19      343.35     54.94 o 
 -12   1   6      771.31      777.67     49.19 o 
 -11   1   6       80.26       63.55     21.98 o 
 -10   1   6     3220.62     3021.87     82.29 o 
  -9   1   6     1195.28     1177.85     35.93 o 
  -8   1   6       91.49       75.43     11.92 o 
  -7   1   6     2447.84     2415.37     55.62 o 
  -6   1   6     1033.02      923.80     26.87 o 
  -5   1   6     4248.44     4055.42     84.76 o 
  -4   1   6     1802.31     1677.79     38.22 o 
  -3   1   6    15197.78    16553.21    304.41 o 
  -2   1   6    19755.47    20458.41    373.99 o 
  -1   1   6     1677.17     1756.97     55.33 o 
   0   1   6      731.02      629.88     27.17 o 
   1   1   6      455.64      458.35     18.90 o 
   2   1   6     2585.31     2530.78     63.08 o 
   3   1   6     3622.91     3570.79    235.76 o 
   4   1   6     2508.88     2656.75    117.20 o 
   5   1   6     1806.84     1647.28     59.88 o 
   6   1   6       33.63       21.52     14.89 o 
   7   1   6      172.34      191.24     24.92 o 
   8   1   6     3386.14     3395.95    112.65 o 
   9   1   6     1689.09     1772.83     75.09 o 
  10   1   6     2003.80     2078.73     86.75 o 
 -12   2   6      298.31      298.48     34.94 o 
 -11   2   6        7.07        4.09     15.35 o 
 -10   2   6      176.91      185.18     20.60 o 
  -9   2   6     4602.83     4446.23    110.48 o 
  -8   2   6      953.54      923.03     30.29 o 
  -7   2   6     2523.43     2498.85     57.10 o 
  -6   2   6      378.29      343.79     16.92 o 
  -5   2   6     6983.97     7223.12    139.04 o 
  -4   2   6    23481.16    24389.35    368.50 o 
  -3   2   6     2475.05     2543.41     47.37 o 
  -2   2   6       77.67      100.55     13.96 o 
  -1   2   6       12.79        5.40      7.58 o 
   0   2   6     1686.53     1689.35     54.03 o 
   1   2   6      471.56      541.19     20.11 o 
   2   2   6     9707.37    10022.18    218.67 o 
   3   2   6      543.30      501.49     55.39 o 
   4   2   6     2111.59     2109.02     70.22 o 
   5   2   6      722.80      661.90     46.70 o 
   6   2   6     1739.54     1722.41     64.09 o 
   7   2   6     2030.55     1886.59     71.54 o 
   8   2   6       17.47        6.52     20.60 o 
   9   2   6     3115.05     3125.40    138.71 o 
  10   2   6     2473.69     2582.55     98.73 o 
 -12   3   6      415.87      438.83     47.15 o 
 -11   3   6       37.66       25.35     18.28 o 
 -10   3   6      209.55      246.40     23.03 o 
  -9   3   6       56.04       16.04     12.26 o 
  -8   3   6    19055.14    18468.56    399.98 o 
  -7   3   6     1951.84     1967.43     47.46 o 
  -6   3   6     3094.41     2980.14     63.96 o 
  -5   3   6      526.07      547.04     16.28 o 
  -4   3   6       23.98       19.25      5.80 o 
  -1   3   6     1648.02     1627.65     35.83 o 
   0   3   6     8625.30     8527.39    188.94 o 
   1   3   6      994.05     1013.60     26.37 o 
   2   3   6     1994.96     1950.66     62.45 o 
   3   3   6       75.90       94.36     14.56 o 
   4   3   6      667.09      646.35     32.65 o 
   5   3   6      288.38      260.76     23.93 o 
   6   3   6    12993.96    13018.20    352.84 o 
   7   3   6      307.92      350.25     35.71 o 
   8   3   6      239.50      247.77     29.76 o 
   9   3   6      374.95      394.12     30.46 o 
  10   3   6      407.44      448.92     34.69 o 
 -12   4   6      639.74      625.30     38.38 o 
 -11   4   6       48.45       36.61     18.26 o 
 -10   4   6       22.68       29.42     15.03 o 
  -9   4   6      618.82      593.43     45.07 o 
  -8   4   6     1130.29     1059.08     43.22 o 
  -7   4   6     3418.15     3398.90     85.62 o 
  -6   4   6     1559.34     1564.94     45.63 o 
  -5   4   6      340.71      281.35     11.93 o 
  -4   4   6     8048.04     7915.87    135.38 o 
  -3   4   6      139.58      106.56      6.61 o 
  -1   4   6     1250.40     1277.32     26.36 o 
   0   4   6     2271.09     2385.60     74.44 o 
   1   4   6      303.55      301.73     11.91 o 
   2   4   6     5773.34     5209.79    119.10 o 
   3   4   6      141.90      149.88     27.47 o 
   4   4   6       20.02       52.30     13.82 o 
   5   4   6     6210.67     5912.57    169.28 o 
   6   4   6      996.03      963.61    102.09 o 
   7   4   6     2053.37     2162.11    108.50 o 
   8   4   6     1011.05      988.89     42.07 o 
   9   4   6       14.07       44.16     19.37 o 
  10   4   6     3263.33     3432.42    121.33 o 
 -12   5   6      555.70      633.39     50.45 o 
 -11   5   6      668.42      691.94     49.15 o 
 -10   5   6     1445.79     1514.79     52.11 o 
  -9   5   6       14.19       44.32     14.25 o 
  -8   5   6      886.45      828.66     61.73 o 
  -7   5   6      542.81      550.95     38.00 o 
  -6   5   6     1686.38     1643.94     50.39 o 
  -5   5   6     6538.55     6397.78    125.87 o 
  -4   5   6       95.04       77.27      7.51 o 
  -3   5   6    10139.92    10272.75    175.17 o 
  -2   5   6     7319.72     7202.00    140.10 o 
  -1   5   6      156.39      156.94     10.01 o 
   0   5   6     7276.17     7094.27    122.98 o 
   1   5   6      496.51      499.13     16.11 o 
   2   5   6       30.62       34.33      7.22 o 
   3   5   6     2485.42     2349.12    102.23 o 
   4   5   6     1348.86     1324.12     47.00 o 
   5   5   6       86.95       88.34     19.53 o 
   6   5   6        6.50        4.22     11.53 o 
   7   5   6       78.04      111.52     20.11 o 
   8   5   6     4695.47     4800.06    123.23 o 
   9   5   6     3410.07     3625.78    142.44 o 
  10   5   6      185.48      136.78     48.07 o 
 -12   6   6      383.24      415.88     44.86 o 
 -11   6   6       65.63       69.19     20.61 o 
 -10   6   6     1551.19     1676.89     55.77 o 
  -9   6   6      259.81      232.64     35.63 o 
  -8   6   6     2606.95     2385.48     81.70 o 
  -7   6   6      743.01      760.38     31.07 o 
  -6   6   6    14253.67    14369.27    312.40 o 
  -5   6   6     2000.36     2126.77     62.24 o 
  -4   6   6     4642.94     4995.85     89.72 o 
  -3   6   6      249.57      296.96     13.89 o 
  -2   6   6     5717.89     5719.04    113.30 o 
  -1   6   6     1566.52     1554.04     42.02 o 
   0   6   6      556.26      640.56     22.49 o 
   1   6   6     3694.92     3591.00    108.41 o 
   2   6   6       12.98       27.64      7.33 o 
   3   6   6      298.58      297.55     16.30 o 
   4   6   6     5420.70     5173.22    123.18 o 
   5   6   6     2703.28     2688.99     72.80 o 
   6   6   6      107.50       98.22     15.58 o 
   7   6   6       28.52       34.79     18.56 o 
   8   6   6     1408.74     1526.93     53.88 o 
   9   6   6      360.40      339.97     29.85 o 
  10   6   6      272.34      291.87     39.48 o 
 -12   7   6     1168.11     1196.68     87.90 o 
 -11   7   6      430.66      433.54     34.64 o 
 -10   7   6     3967.89     3874.23    102.51 o 
  -9   7   6     3008.90     2969.12    120.39 o 
  -8   7   6      400.13      407.09     24.76 o 
  -7   7   6        8.13        0.66     12.89 o 
  -6   7   6     2250.98     2221.24     77.69 o 
  -5   7   6     7713.43     7754.04    151.58 o 
  -4   7   6     1048.29      968.94     24.53 o 
  -3   7   6      422.08      336.36     19.81 o 
  -2   7   6     7895.06     7620.05    148.37 o 
  -1   7   6     1920.24     1909.08     45.73 o 
   0   7   6     1936.92     1781.92     41.58 o 
   1   7   6     2482.60     2418.70     51.15 o 
   2   7   6      314.74      288.00     14.04 o 
   3   7   6     1387.64     1390.36     37.17 o 
   4   7   6     4923.43     4687.06     98.85 o 
   5   7   6     1333.14     1290.25     42.90 o 
   6   7   6       25.25       44.59     14.33 o 
   7   7   6      704.69      784.27     45.64 o 
   8   7   6     3041.87     3331.27    116.18 o 
   9   7   6      208.29      296.41     37.08 o 
 -11   8   6      173.49      246.04     34.29 o 
 -10   8   6      299.06      284.36     32.65 o 
  -9   8   6     1127.30     1171.26     44.16 o 
  -8   8   6      292.95      264.30     21.74 o 
  -7   8   6     1316.51     1331.39     43.54 o 
  -6   8   6     1966.19     1803.71     65.69 o 
  -5   8   6     3136.80     3104.22     79.64 o 
  -4   8   6     6947.88     7000.89    139.72 o 
  -3   8   6     1288.60     1135.08     31.69 o 
  -2   8   6        1.80        7.01      8.62 o 
  -1   8   6     1190.27     1100.57     56.55 o 
   0   8   6      411.35      384.82     33.60 o 
   1   8   6     1819.73     1873.17     53.17 o 
   2   8   6      996.41      989.93     35.81 o 
   3   8   6     2621.85     2494.61     68.88 o 
   4   8   6     1166.41     1175.88     41.20 o 
   5   8   6      849.88      856.65     97.97 o 
   6   8   6      410.55      410.18     33.98 o 
   7   8   6     4458.44     4676.02    199.60 o 
   8   8   6      886.08      783.58     49.52 o 
   9   8   6      389.44      474.90     42.37 o 
 -11   9   6      426.07      434.57     42.40 o 
 -10   9   6      604.38      530.21     44.41 o 
  -9   9   6        6.93        9.02     18.89 o 
  -8   9   6      666.09      564.82     38.18 o 
  -7   9   6        1.59        0.12     14.47 o 
  -6   9   6     1218.65     1208.45     50.82 o 
  -5   9   6     1161.06     1127.79     58.32 o 
  -4   9   6     5216.93     5213.20    170.13 o 
  -3   9   6      382.52      398.88     18.89 o 
  -2   9   6       27.79       39.50     16.43 o 
  -1   9   6     1754.15     1638.27    149.27 o 
   0   9   6     6110.00     5905.02    140.70 o 
   1   9   6     1316.48     1362.52     37.52 o 
   2   9   6     2023.54     1990.44     59.07 o 
   3   9   6      110.37       93.90     15.96 o 
   4   9   6     4628.74     4441.47    131.22 o 
   5   9   6       48.16       42.24     13.38 o 
   6   9   6    10181.60    10181.21    291.16 o 
   7   9   6      212.31      222.61     29.05 o 
   8   9   6     1285.17     1348.83     65.04 o 
   9   9   6       47.68       43.03     40.29 o 
 -11  10   6      191.55      239.88     51.27 o 
 -10  10   6      347.73      376.20     37.87 o 
  -9  10   6      687.26      674.37     48.53 o 
  -8  10   6      394.34      408.82     34.31 o 
  -7  10   6     9374.76     9459.34    264.47 o 
  -6  10   6      352.43      404.52     24.60 o 
  -5  10   6      398.45      418.31     24.14 o 
  -4  10   6    12447.64    12543.37    243.32 o 
  -3  10   6      151.00      192.12     15.29 o 
  -2  10   6      528.62      570.79     26.25 o 
  -1  10   6      714.02      734.58     30.05 o 
   0  10   6      582.39      562.84     33.72 o 
   1  10   6      131.04      133.64     13.77 o 
   2  10   6     6106.65     5938.46    123.14 o 
   3  10   6      416.15      419.41     32.79 o 
   4  10   6      131.85      143.58     17.60 o 
   5  10   6      933.28      925.76     39.28 o 
   6  10   6      777.32      831.49     48.20 o 
   7  10   6     2683.05     2706.78    100.01 o 
   8  10   6      192.02      270.74     43.49 o 
 -11  11   6     1738.91     1728.63    112.62 o 
 -10  11   6     1045.08     1200.43     87.90 o 
  -9  11   6      335.52      254.51     33.67 o 
  -8  11   6      200.29      212.48     41.20 o 
  -7  11   6      349.87      336.00     44.41 o 
  -6  11   6     2617.68     2657.64     97.69 o 
  -5  11   6     2439.70     2396.34     67.26 o 
  -4  11   6      320.24      334.58     22.35 o 
  -3  11   6     6096.42     5882.02    121.72 o 
  -2  11   6     2432.79     2433.06     67.61 o 
  -1  11   6        4.56        1.23     11.41 o 
   0  11   6      171.19      173.12     21.99 o 
   1  11   6      114.49      141.57     14.47 o 
   2  11   6        6.71       10.21     12.16 o 
   3  11   6      538.73      531.11     36.02 o 
   4  11   6      494.58      464.26     28.35 o 
   5  11   6       28.67       32.22     16.03 o 
   6  11   6        1.88       -0.47     27.52 o 
   7  11   6      810.24      770.23     49.84 o 
   8  11   6     2700.73     2715.21    103.87 o 
 -10  12   6      644.36      667.35     48.85 o 
  -9  12   6      133.58      145.40     29.76 o 
  -8  12   6     1245.91     1276.80     59.39 o 
  -7  12   6      706.39      722.20     89.27 o 
  -6  12   6     4324.44     4365.83    168.61 o 
  -5  12   6      266.36      280.33     25.00 o 
  -4  12   6     1514.46     1593.36     51.63 o 
  -3  12   6     1206.60     1223.03     37.04 o 
  -2  12   6     3296.21     3198.53     84.87 o 
  -1  12   6      968.52      953.34     46.66 o 
   0  12   6      135.57      141.68     17.42 o 
   1  12   6      487.12      524.91     24.21 o 
   2  12   6     1167.02     1057.53     34.58 o 
   3  12   6      661.88      679.19     46.14 o 
   4  12   6     6225.90     6017.76    149.31 o 
   5  12   6      473.42      535.05     32.52 o 
   6  12   6       88.30       63.07     19.66 o 
   7  12   6       71.66       73.70     25.90 o 
   8  12   6     1610.44     1788.15    113.53 o 
 -10  13   6     2280.56     2517.87    138.25 o 
  -9  13   6     1123.15     1204.72    113.53 o 
  -8  13   6        5.52       -2.50     32.50 o 
  -7  13   6       22.90       32.07     20.39 o 
  -6  13   6      923.25     1005.03     40.98 o 
  -5  13   6     2841.50     2820.28     97.05 o 
  -4  13   6     1801.23     1881.26     57.94 o 
  -3  13   6     1140.37     1161.90     36.48 o 
  -2  13   6     2501.03     2445.70     70.03 o 
  -1  13   6     1331.94     1262.90     77.11 o 
   0  13   6     3316.63     3283.86     98.32 o 
   1  13   6       53.46       93.23     14.42 o 
   2  13   6        4.34        5.76     15.69 o 
   3  13   6     1757.28     1694.41     81.06 o 
   4  13   6      659.77      644.65     35.00 o 
   5  13   6     2153.18     2283.00    109.53 o 
   6  13   6      254.13      233.31     26.43 o 
   7  13   6     1409.64     1417.65     69.24 o 
  -9  14   6     1584.55     1553.76    106.21 o 
  -8  14   6       17.20       32.05     33.88 o 
  -7  14   6      534.31      581.40     62.26 o 
  -6  14   6      325.81      352.25     34.63 o 
  -5  14   6      925.28     1028.31     42.04 o 
  -4  14   6      481.67      471.26     28.51 o 
  -3  14   6      626.43      649.89     28.16 o 
  -2  14   6      236.20      257.03     19.35 o 
  -1  14   6      984.57      985.75     65.31 o 
   0  14   6      628.17      711.52     29.07 o 
   1  14   6      145.50      162.36     19.56 o 
   2  14   6     2484.82     2500.66     82.83 o 
   3  14   6     2133.15     1948.31     73.36 o 
   4  14   6      976.39      938.36     44.86 o 
   5  14   6       24.12       26.61     19.60 o 
   6  14   6     1375.56     1367.53     55.61 o 
   7  14   6     2324.29     2378.85     97.09 o 
  -8  15   6     5155.69     5587.84    249.04 o 
  -7  15   6     1655.76     1738.70    106.21 o 
  -6  15   6     4528.02     4870.43    180.83 o 
  -5  15   6      223.87      222.32     29.97 o 
  -4  15   6       22.67       32.62     37.08 o 
  -3  15   6       25.82       27.33     15.87 o 
  -2  15   6      740.00      743.95     41.75 o 
  -1  15   6     2235.48     2102.88     82.21 o 
   0  15   6     2008.74     1871.83     77.36 o 
   1  15   6       30.48       46.51     22.63 o 
   2  15   6     2577.52     2338.13    133.22 o 
   3  15   6      129.06       85.56     26.17 o 
   4  15   6      322.08      268.39     56.77 o 
   5  15   6      435.53      433.47     52.19 o 
   6  15   6     3033.56     3302.53    173.96 o 
  -7  16   6     7194.51     6937.42    295.74 o 
  -6  16   6      165.12      166.36     31.70 o 
  -5  16   6      225.00      218.94     74.16 o 
  -4  16   6     5235.30     5113.72    162.06 o 
  -3  16   6       59.94       62.80     19.12 o 
  -2  16   6      168.43      152.26     21.45 o 
  -1  16   6      446.53      418.16     38.48 o 
   0  16   6        9.61       12.18     22.27 o 
   1  16   6        2.55       20.17     32.50 o 
   2  16   6     1592.18     1599.64    146.95 o 
   3  16   6     2015.75     1913.57     83.82 o 
   4  16   6        5.07       40.57     27.51 o 
   5  16   6     1355.36     1464.94    105.29 o 
  -6  17   6      840.50      967.20     58.26 o 
  -5  17   6     2057.60     2268.76    172.59 o 
  -4  17   6       55.65       89.40     27.37 o 
  -3  17   6     2325.13     2317.17     86.28 o 
  -2  17   6     1274.98     1267.07     52.68 o 
  -1  17   6     1218.64     1329.60    139.63 o 
   0  17   6      208.34      221.13     33.00 o 
   1  17   6     1902.67     1693.68     76.72 o 
   2  17   6       16.57       45.74     27.75 o 
   3  17   6      720.57      659.00     96.14 o 
   4  17   6        3.28       15.57     40.29 o 
  -6  18   6     1247.19     1629.75    114.45 o 
  -5  18   6      722.07      694.97     52.33 o 
  -4  18   6       99.02      134.48     32.96 o 
  -3  18   6      469.06      522.44     44.62 o 
  -2  18   6      151.30      165.12     25.98 o 
  -1  18   6      190.21      194.16     37.08 o 
   0  18   6      246.27      273.76     37.53 o 
   1  18   6     1777.26     1671.13    152.45 o 
   2  18   6        8.71      -16.01     37.54 o 
  -4  19   6      387.95      401.03     45.64 o 
  -3  19   6        0.62       -8.09     28.16 o 
  -2  19   6     1305.39     1348.78     57.80 o 
  -1  19   6      511.79      552.70     38.99 o 
   0  19   6      219.83      170.30     53.10 o 
   1  19   6      266.13      292.07     64.09 o 
  -2  20   6      127.80      174.88     58.60 o 
 -11   0   7      167.77      209.67     40.29 o 
  -9   0   7     3294.12     3260.39    104.88 o 
  -7   0   7      130.88      149.81     45.32 o 
  -5   0   7    21730.94    21599.47    775.96 o 
  -3   0   7     8808.65     9018.21    240.80 o 
  -1   0   7     1867.66     1905.34     86.07 o 
   1   0   7     5936.07     5920.74    202.80 o 
   3   0   7    27996.65    28832.83   1062.08 o 
   5   0   7     4254.89     4208.05    180.37 o 
   7   0   7      272.80      315.88     43.03 o 
   9   0   7     5417.30     5668.42    249.96 o 
 -12   1   7      297.76      285.75     33.98 o 
 -11   1   7      489.90      533.31     35.07 o 
 -10   1   7       20.46       11.02     11.78 o 
  -9   1   7     1066.57     1052.16     34.27 o 
  -8   1   7       43.04       49.86     12.03 o 
  -7   1   7        2.99       12.12      9.55 o 
  -6   1   7     4887.49     4760.33     96.58 o 
  -5   1   7     1228.18     1234.99     32.34 o 
  -4   1   7     8577.86     8429.63    160.32 o 
  -3   1   7     7258.69     7742.88    147.15 o 
  -2   1   7      967.58     1062.29     26.71 o 
  -1   1   7    20612.34    21181.09    552.25 o 
   0   1   7     4945.66     5181.11    145.34 o 
   1   1   7     1103.86     1079.99     44.93 o 
   2   1   7     1994.52     1904.30     76.45 o 
   3   1   7        5.96       12.17     11.96 o 
   4   1   7      285.01      294.11     25.22 o 
   5   1   7     3736.72     3692.66    114.27 o 
   6   1   7       97.04      109.34     20.69 o 
   7   1   7      400.53      382.83     33.34 o 
   8   1   7     1347.83     1361.80     62.79 o 
   9   1   7     3348.25     3601.71    123.32 o 
 -12   2   7       78.33       86.98     35.71 o 
 -11   2   7      204.83      196.54     23.01 o 
 -10   2   7      815.61      747.66     35.59 o 
  -9   2   7     1614.80     1609.78     44.28 o 
  -8   2   7      252.60      283.96     18.27 o 
  -7   2   7     5595.24     5306.62    108.03 o 
  -6   2   7     1155.65     1092.11     37.40 o 
  -5   2   7     1617.68     1509.97     37.14 o 
  -4   2   7       52.60       64.70     11.14 o 
  -3   2   7     6373.67     6297.34    121.38 o 
  -2   2   7     6280.00     6059.76    116.57 o 
  -1   2   7      122.71      163.71     35.25 o 
   0   2   7      930.86      800.94     33.00 o 
   1   2   7     7187.84     6956.83    134.57 o 
   2   2   7      664.81      614.94     26.68 o 
   3   2   7     4567.58     4424.62    129.46 o 
   4   2   7      265.94      210.69     43.49 o 
   5   2   7      730.74      779.59     43.49 o 
   6   2   7     1447.24     1508.64     60.85 o 
   7   2   7      471.74      438.22     34.60 o 
   8   2   7      172.05      181.92     28.11 o 
   9   2   7        2.56      -11.94     22.98 o 
 -12   3   7      114.50      129.66     22.93 o 
 -11   3   7     2557.28     2542.49     75.77 o 
 -10   3   7       36.58       35.54     14.99 o 
  -9   3   7     1923.31     1741.23     54.43 o 
  -8   3   7        9.76      -13.10     13.74 o 
  -7   3   7     1121.03     1028.18     33.56 o 
  -6   3   7     3843.12     3685.32     77.44 o 
  -5   3   7     3154.71     3095.03     65.43 o 
  -4   3   7      263.40      243.08     11.24 o 
  -3   3   7    17904.52    17628.64    268.77 o 
  -2   3   7      920.24      954.20     24.53 o 
  -1   3   7     1304.71     1472.81     40.92 o 
   0   3   7      171.01      226.73     17.72 o 
   1   3   7     8248.76     7766.39    183.83 o 
   2   3   7      475.23      499.99     22.49 o 
   3   3   7      388.33      346.92     24.77 o 
   4   3   7      421.58      437.25     29.05 o 
   5   3   7     1630.91     1776.72     72.33 o 
   6   3   7      819.49      867.30     58.14 o 
   7   3   7     8078.75     8266.36    235.98 o 
   8   3   7        0.62       -8.39     19.74 o 
   9   3   7       44.53       70.92     21.39 o 
 -12   4   7      735.02      695.90     40.68 o 
 -11   4   7       60.45       44.05     19.06 o 
 -10   4   7       48.86       56.96     16.37 o 
  -9   4   7      139.06       99.90     17.05 o 
  -8   4   7      114.46      129.17     16.37 o 
  -7   4   7     5749.19     5289.41    125.45 o 
  -6   4   7     4388.96     4420.53     90.82 o 
  -5   4   7      338.53      387.67     26.83 o 
  -4   4   7      304.54      288.69     12.21 o 
  -3   4   7     5507.83     5329.82    104.98 o 
  -2   4   7    13536.64    14067.68    267.43 o 
  -1   4   7     2088.24     2221.65     59.66 o 
   0   4   7     2165.64     2020.11     70.87 o 
   1   4   7     3995.39     3712.13     87.18 o 
   2   4   7      994.88      955.98     33.64 o 
   3   4   7     1505.29     1343.57     50.45 o 
   4   4   7      336.99      345.81     26.72 o 
   5   4   7      536.42      577.40     35.17 o 
   6   4   7     1042.61      958.76     46.85 o 
   7   4   7        1.25      -16.01     17.44 o 
   8   4   7      789.56      778.29     70.15 o 
   9   4   7        2.12        0.35     21.01 o 
 -12   5   7     1433.62     1447.12     69.24 o 
 -11   5   7     1255.13     1283.22     98.73 o 
 -10   5   7       58.83       77.87     20.94 o 
  -9   5   7     2853.74     2639.13     74.17 o 
  -8   5   7      816.47      747.14     32.37 o 
  -7   5   7      669.64      636.34     28.64 o 
  -6   5   7     3624.52     3614.72     89.63 o 
  -5   5   7       49.81       55.41     11.53 o 
  -4   5   7     9824.18     9859.21    189.12 o 
  -3   5   7       33.25       15.12      6.35 o 
  -2   5   7     1682.83     1520.06     36.57 o 
  -1   5   7     7116.67     6757.45    154.35 o 
   0   5   7     3389.92     3363.24     70.18 o 
   1   5   7      596.84      591.85     33.54 o 
   2   5   7      794.64      831.42     45.99 o 
   3   5   7     2581.84     2533.44    111.70 o 
   4   5   7       39.55       38.31     14.20 o 
   5   5   7     2547.56     2687.03     73.74 o 
   6   5   7      608.92      555.39     30.73 o 
   7   5   7     1570.79     1734.68     94.61 o 
   8   5   7     1231.26     1270.12     81.96 o 
   9   5   7      748.66      763.10     41.75 o 
  10   5   7      774.70      864.32     80.57 o 
 -12   6   7        0.57       24.72     37.54 o 
 -11   6   7     1365.96     1460.15     93.39 o 
 -10   6   7       39.24       27.19     16.72 o 
  -9   6   7      585.72      627.66     44.56 o 
  -8   6   7     1375.05     1332.45     44.69 o 
  -7   6   7      430.85      415.60     23.86 o 
  -6   6   7     4426.87     4230.74    102.67 o 
  -5   6   7    11305.42    11180.27    214.19 o 
  -4   6   7     1297.34     1269.30     33.45 o 
  -3   6   7     5155.08     4946.48     89.54 o 
  -2   6   7     1280.43     1357.29     34.20 o 
  -1   6   7      719.30      683.94     24.58 o 
   0   6   7      498.77      528.82     22.30 o 
   1   6   7      688.87      709.84     21.16 o 
   2   6   7     2315.49     2309.43     48.47 o 
   3   6   7     2499.67     2408.19    133.75 o 
   4   6   7      866.16      796.74     32.07 o 
   5   6   7     1055.44     1083.51     39.92 o 
   6   6   7      243.10      257.18     22.69 o 
   7   6   7      624.12      631.49     34.18 o 
   8   6   7      845.67      828.61     50.82 o 
   9   6   7     5862.47     6196.71    281.09 o 
 -12   7   7      143.60      168.47     49.44 o 
 -11   7   7      372.93      404.27     32.51 o 
 -10   7   7     1486.72     1484.77     53.00 o 
  -9   7   7       45.38       89.13     17.26 o 
  -8   7   7      532.80      647.74     31.16 o 
  -7   7   7       49.98       35.56     12.52 o 
  -6   7   7      215.43      225.55     17.83 o 
  -5   7   7      595.01      626.64     23.26 o 
  -4   7   7     8930.17     9007.80    174.44 o 
  -3   7   7      108.23       99.42     11.33 o 
  -2   7   7       78.17       77.92     11.39 o 
  -1   7   7    17757.19    17601.65    389.75 o 
   0   7   7      245.46      247.06     23.06 o 
   1   7   7      117.73      125.70     12.73 o 
   2   7   7      256.50      289.25     18.06 o 
   3   7   7      183.10      176.01     17.93 o 
   4   7   7      549.54      517.46     33.95 o 
   5   7   7      754.93      683.29     61.80 o 
   6   7   7       65.19       83.09     21.03 o 
   7   7   7      176.55      179.57     28.16 o 
   8   7   7     1266.31     1322.44     65.38 o 
   9   7   7     1102.06     1136.25     90.64 o 
 -11   8   7      313.07      350.00     39.07 o 
 -10   8   7       19.41       18.53     31.13 o 
  -9   8   7     1008.69     1021.62     52.74 o 
  -8   8   7      307.32      326.50     54.94 o 
  -7   8   7     2323.01     2273.46     80.60 o 
  -6   8   7       83.10       59.34     17.44 o 
  -5   8   7      318.34      323.63     20.57 o 
  -4   8   7      366.67      381.51     35.54 o 
  -3   8   7     1926.30     1912.55     67.27 o 
  -2   8   7    18297.03    18747.07    414.42 o 
  -1   8   7     1116.95     1106.56     37.18 o 
   0   8   7     6602.48     6359.66    150.77 o 
   1   8   7     4332.41     4308.92     92.20 o 
   2   8   7       99.32      104.39     12.90 o 
   3   8   7      488.47      466.82     29.38 o 
   4   8   7      722.76      750.08     40.79 o 
   5   8   7      143.12      143.21     28.84 o 
   6   8   7      841.70      841.94     47.58 o 
   7   8   7        2.47       37.42     22.81 o 
   8   8   7      579.49      561.98     45.26 o 
 -11   9   7      970.48     1130.75     86.98 o 
 -10   9   7     1354.82     1398.57     98.88 o 
  -9   9   7      130.04      175.70     29.45 o 
  -8   9   7       37.62       55.39     20.72 o 
  -7   9   7     2616.50     2376.43     83.84 o 
  -6   9   7      224.48      207.16     23.93 o 
  -5   9   7     1118.09     1096.08     38.81 o 
  -4   9   7     2262.94     2263.29     81.35 o 
  -3   9   7     9054.34     9192.78    181.55 o 
  -2   9   7      828.70      755.16     61.12 o 
  -1   9   7     1834.20     1679.47     60.71 o 
   0   9   7      842.81      825.40     33.56 o 
   1   9   7     9659.63     9621.35    190.75 o 
   2   9   7       50.53       62.32     15.46 o 
   3   9   7      151.40      186.07     18.67 o 
   4   9   7       18.65       27.36     12.86 o 
   5   9   7       88.65      102.61     21.03 o 
   6   9   7       10.24       51.86     21.06 o 
   7   9   7     4271.70     4319.08    143.38 o 
   8   9   7      601.44      655.49     49.52 o 
 -11  10   7      356.40      350.67     62.26 o 
 -10  10   7       26.54       30.89     24.92 o 
  -9  10   7       88.39       67.61     24.50 o 
  -8  10   7       31.82       13.72     19.74 o 
  -7  10   7     1334.81     1316.12     57.29 o 
  -6  10   7      871.57      935.22    113.99 o 
  -5  10   7      451.21      449.03     32.89 o 
  -4  10   7     2379.78     2315.70     65.19 o 
  -3  10   7     2427.03     2345.04     74.67 o 
  -2  10   7     6492.19     6495.23    154.46 o 
  -1  10   7       74.18       72.96     14.66 o 
   0  10   7      697.48      655.02     29.59 o 
   1  10   7     1064.99     1065.77     33.97 o 
   2  10   7      210.87      223.19     21.67 o 
   3  10   7       15.89       23.08     12.90 o 
   4  10   7      393.88      428.69     27.98 o 
   5  10   7     1195.56     1313.07     58.82 o 
   6  10   7      420.39      436.55     38.18 o 
   7  10   7      768.25      717.98     49.15 o 
   8  10   7      433.58      434.91     64.09 o 
 -10  11   7        5.45       25.17     26.72 o 
  -9  11   7      870.92      853.94     75.54 o 
  -8  11   7        4.67       -6.05     19.02 o 
  -7  11   7       35.32       38.77     18.09 o 
  -6  11   7     1738.30     1697.15     66.34 o 
  -5  11   7      662.66      612.15     30.27 o 
  -4  11   7     1922.52     1929.04     72.10 o 
  -3  11   7      391.28      390.27     33.70 o 
  -2  11   7     3123.62     3005.33     80.64 o 
  -1  11   7     2600.12     2512.46     70.42 o 
   0  11   7     1730.83     1745.81     54.75 o 
   1  11   7       91.02      103.23     19.63 o 
   2  11   7      657.10      650.78     27.21 o 
   3  11   7      126.96      128.61     18.50 o 
   4  11   7      269.29      275.73     39.09 o 
   5  11   7     1613.89     1509.05     54.44 o 
   6  11   7     1541.38     1596.89     71.14 o 
   7  11   7        8.14       -2.67     24.22 o 
 -10  12   7      448.90      432.16     61.34 o 
  -9  12   7      625.59      642.45     46.21 o 
  -8  12   7      109.63       63.75     24.27 o 
  -7  12   7      192.77      166.57     27.46 o 
  -6  12   7      783.50      797.88     44.91 o 
  -5  12   7     8266.45     8321.92    236.06 o 
  -4  12   7      679.60      664.30     31.35 o 
  -3  12   7      114.94      133.61     15.39 o 
  -2  12   7     2319.44     2178.95     63.76 o 
  -1  12   7      145.41      144.62     21.37 o 
   0  12   7     1021.96      996.42     49.19 o 
   1  12   7      193.29      172.05     16.91 o 
   2  12   7     1337.81     1366.93     40.83 o 
   3  12   7     3052.11     3031.20     85.76 o 
   4  12   7      866.93      901.48     41.20 o 
   5  12   7     1204.11     1240.64     50.38 o 
   6  12   7      348.63      398.26     39.16 o 
   7  12   7        1.00       11.90     37.54 o 
 -10  13   7      162.03      131.84     50.36 o 
  -9  13   7     1363.32     1334.73     66.34 o 
  -8  13   7      563.97      561.54     43.70 o 
  -7  13   7       39.95       38.25     23.28 o 
  -6  13   7      207.74      159.79     47.15 o 
  -5  13   7      504.17      507.01     30.07 o 
  -4  13   7     4506.52     4507.69    114.66 o 
  -3  13   7      565.35      609.64     27.09 o 
  -2  13   7        5.84      -12.42     12.42 o 
  -1  13   7     4289.30     4109.32    106.71 o 
   0  13   7        5.53        2.78     12.11 o 
   1  13   7      613.73      620.14     27.49 o 
   2  13   7     2973.59     2897.15     82.70 o 
   3  13   7      468.12      463.55     30.70 o 
   4  13   7      393.51      335.81     28.62 o 
   5  13   7       30.84       55.90     19.76 o 
   6  13   7      744.40      768.55     60.34 o 
   7  13   7       74.96       83.32     47.61 o 
  -8  14   7     2818.18     2791.04    103.58 o 
  -7  14   7     1429.91     1435.73    119.03 o 
  -6  14   7       17.93       10.18     21.03 o 
  -5  14   7        1.96       20.23     16.56 o 
  -4  14   7      209.85      232.38     23.08 o 
  -3  14   7     1933.20     1901.36     52.55 o 
  -2  14   7     3583.33     3556.58     96.10 o 
  -1  14   7        2.44        7.81     15.01 o 
   0  14   7     2470.89     2550.23     64.24 o 
   1  14   7     6212.88     6362.94    135.16 o 
   2  14   7      375.68      391.69     29.41 o 
   3  14   7     2906.38     2870.62     85.11 o 
   4  14   7      827.78      818.37     53.05 o 
   5  14   7      277.37      320.03     30.54 o 
   6  14   7       64.94       81.04     42.57 o 
  -7  15   7      555.13      462.37     59.51 o 
  -6  15   7       91.66       72.33     38.45 o 
  -5  15   7     1039.51     1035.19     55.35 o 
  -4  15   7     1243.22     1255.71     60.53 o 
  -3  15   7     4037.23     3942.26    218.37 o 
  -2  15   7      654.15      632.89     34.68 o 
  -1  15   7        5.66       21.81     20.90 o 
   0  15   7     1152.98     1338.22     43.50 o 
   1  15   7      682.55      691.36     31.29 o 
   2  15   7      563.75      541.64     36.38 o 
   3  15   7        1.00        6.02     19.62 o 
   4  15   7      693.50      621.14     38.54 o 
   5  15   7        9.63       34.79     39.37 o 
  -7  16   7     2619.79     2636.90    145.58 o 
  -6  16   7     1961.00     2106.77    121.77 o 
  -5  16   7       36.37       63.94     26.82 o 
  -4  16   7      263.91      325.56     87.90 o 
  -3  16   7      416.19      431.21     48.07 o 
  -2  16   7      182.70      177.71     24.24 o 
  -1  16   7       53.13       36.21     24.37 o 
   0  16   7        1.96        3.43     22.81 o 
   1  16   7     2182.97     2146.39     94.31 o 
   2  16   7      178.50      192.57     31.72 o 
   3  16   7       35.46       37.63     34.79 o 
   4  16   7     1134.36     1052.93     89.73 o 
  -6  17   7      942.76      899.11     80.57 o 
  -5  17   7        8.62       16.10     27.75 o 
  -4  17   7      775.02      802.06     52.44 o 
  -3  17   7      282.81      288.56     42.57 o 
  -2  17   7     3013.52     2861.44     87.49 o 
  -1  17   7     2299.21     2301.45    160.23 o 
   0  17   7     1684.35     1716.39     78.98 o 
   1  17   7      888.38      902.15     56.93 o 
   2  17   7      829.76      702.38     76.91 o 
  -5  18   7     2924.58     3139.56    169.38 o 
  -4  18   7      806.49      932.54     88.35 o 
  -3  18   7     2258.17     2256.72     92.47 o 
  -2  18   7      275.37      192.05     28.65 o 
  -1  18   7      802.69      791.14     56.31 o 
   0  18   7      363.50      318.33     40.46 o 
   1  18   7      638.14      647.32     75.08 o 
  -2  19   7      383.49      349.76     64.09 o 
  -1  19   7     2369.45     2366.80    144.66 o 
 -12   0   8     2894.02     2815.44    146.49 o 
 -10   0   8      768.25      743.88     44.34 o 
  -8   0   8      530.92      511.38     36.17 o 
  -6   0   8      630.22      619.43     33.00 o 
  -4   0   8     6003.72     5936.58    172.13 o 
  -2   0   8       38.67       29.79     10.30 o 
   0   0   8    10070.48     9580.73    367.15 o 
   2   0   8     1257.67     1307.48     55.85 o 
   4   0   8    10519.20    10908.34    422.09 o 
   6   0   8       66.91       54.02     28.38 o 
   8   0   8      112.75      154.73     43.95 o 
 -12   1   8     1373.23     1409.60     72.33 o 
 -11   1   8     2875.53     2841.43     82.63 o 
 -10   1   8     4113.23     4144.59     92.69 o 
  -9   1   8      334.33      356.25     24.05 o 
  -8   1   8      176.35      165.84     15.21 o 
  -7   1   8      401.62      429.12     20.56 o 
  -6   1   8     2172.48     2178.53     50.99 o 
  -5   1   8       31.01       47.37      9.48 o 
  -4   1   8    20281.02    21259.07    451.05 o 
  -3   1   8      938.22      893.26     25.32 o 
  -2   1   8     4026.15     4023.95     81.09 o 
  -1   1   8       22.67       16.95     18.77 o 
   0   1   8      580.80      505.12     27.82 o 
   1   1   8     8498.64     7611.63    453.82 o 
   2   1   8       45.79       31.30     10.55 o 
   3   1   8     4485.63     4193.34    125.27 o 
   4   1   8     7850.39     7805.24    219.48 o 
   5   1   8      139.29      129.44     21.34 o 
   6   1   8     1291.90     1279.88     56.96 o 
   7   1   8      141.34      151.48     27.37 o 
   8   1   8      771.66      827.90     51.10 o 
   9   1   8      288.47      282.51     39.16 o 
 -12   2   8      539.64      514.72     35.53 o 
 -11   2   8      363.37      356.42     29.21 o 
 -10   2   8     1726.52     1808.82     57.97 o 
  -9   2   8     1313.46     1241.27     37.84 o 
  -8   2   8     5581.74     5392.31    111.45 o 
  -7   2   8      810.38      798.25     27.43 o 
  -6   2   8      952.58      922.02     28.43 o 
  -5   2   8      745.25      677.21     34.23 o 
  -4   2   8      811.00      780.73     23.98 o 
  -3   2   8     5483.23     5505.54    120.36 o 
  -2   2   8     1171.94     1202.02     41.19 o 
  -1   2   8    10725.39    10636.30    285.83 o 
   0   2   8       66.61       72.38     13.55 o 
   1   2   8     3262.71     3360.97     71.29 o 
   2   2   8    15176.63    14886.50    395.88 o 
   3   2   8       39.90       51.74     48.53 o 
   4   2   8      261.45      270.28     25.87 o 
   5   2   8      673.22      725.21    108.04 o 
   6   2   8       47.82       46.78     20.69 o 
   7   2   8      604.74      606.60     52.65 o 
   8   2   8     1300.28     1377.46     93.85 o 
   9   2   8      200.49      194.10     51.27 o 
 -12   3   8      699.34      742.69     50.75 o 
 -11   3   8       53.60       68.57     20.40 o 
 -10   3   8      749.01      813.74     38.19 o 
  -9   3   8      300.69      312.27     23.96 o 
  -8   3   8      849.63      861.50     32.91 o 
  -7   3   8       19.87       29.90     10.63 o 
  -6   3   8     1498.06     1381.59     55.11 o 
  -5   3   8       62.08       74.84     12.42 o 
  -4   3   8      140.93      154.68     16.93 o 
  -3   3   8       94.63       98.06     14.02 o 
  -2   3   8    23596.85    24398.63    898.19 o 
  -1   3   8     1604.34     1739.27     59.17 o 
   0   3   8       29.61       37.54     18.31 o 
   1   3   8      105.34      106.00     10.85 o 
   2   3   8       23.46       34.12     11.45 o 
   3   3   8      919.30      882.93     41.08 o 
   4   3   8       11.23       21.39     15.85 o 
   5   3   8      454.44      514.08     54.02 o 
   6   3   8     1399.07     1589.40     65.04 o 
   7   3   8       77.02       75.08     22.66 o 
   8   3   8      954.79      981.95    102.55 o 
   9   3   8       14.09      -13.73     25.25 o 
 -12   4   8     1370.79     1514.90     71.83 o 
 -11   4   8      132.67      166.34     29.93 o 
 -10   4   8     1326.81     1311.48     72.16 o 
  -9   4   8      806.36      749.31     34.33 o 
  -8   4   8     4233.68     3848.14    130.37 o 
  -7   4   8      441.20      442.93     20.68 o 
  -6   4   8     5975.34     5912.50    138.12 o 
  -5   4   8        0.51        2.08      9.30 o 
  -4   4   8      368.45      357.27     16.60 o 
  -3   4   8     1277.34     1306.52     30.00 o 
  -2   4   8      627.83      702.58     22.51 o 
  -1   4   8     7909.63     7687.86    210.70 o 
   0   4   8     3782.02     3720.68     88.74 o 
   1   4   8      423.21      422.83     18.24 o 
   2   4   8    14104.08    14373.37    312.75 o 
   3   4   8     1888.14     1930.58    125.44 o 
   4   4   8        6.40        2.29     14.24 o 
   5   4   8      722.22      702.90     59.51 o 
   6   4   8       38.11       20.60     18.78 o 
   7   4   8       78.75       67.15     24.58 o 
   8   4   8      861.54      981.66     45.97 o 
   9   4   8        1.94       34.79     41.20 o 
 -12   5   8      326.36      426.66     59.51 o 
 -11   5   8     3863.22     3755.21    148.35 o 
 -10   5   8     1405.43     1450.34     52.43 o 
  -9   5   8      972.55      824.11     36.97 o 
  -8   5   8      207.89      191.72     19.50 o 
  -7   5   8       41.41       54.28     13.52 o 
  -6   5   8      938.73     1006.53     43.45 o 
  -5   5   8     3204.46     3102.46     78.69 o 
  -4   5   8      575.39      520.51     31.85 o 
  -3   5   8      380.76      386.41     15.23 o 
  -2   5   8      234.78      275.54     18.90 o 
  -1   5   8     1621.51     1609.67     47.84 o 
   0   5   8     7551.35     7532.68    132.58 o 
   1   5   8     3945.37     3780.91     80.59 o 
   2   5   8       58.60       61.88     13.47 o 
   3   5   8     3291.92     2942.51     93.17 o 
   4   5   8     3182.10     3059.30     98.31 o 
   5   5   8      621.47      620.41     30.95 o 
   6   5   8     1381.17     1425.00     76.53 o 
   7   5   8      111.20       98.51     20.43 o 
   8   5   8     1454.26     1479.12     56.73 o 
 -12   6   8     3210.82     3321.76    167.55 o 
 -11   6   8       67.61       88.09     22.95 o 
 -10   6   8      627.05      593.22     34.47 o 
  -9   6   8      806.98      818.27     37.00 o 
  -8   6   8     1065.58     1045.46     40.25 o 
  -7   6   8      266.18      243.86     19.99 o 
  -6   6   8     1491.05     1441.92     56.96 o 
  -5   6   8       16.54        0.44     10.63 o 
  -4   6   8     3164.11     3198.96     69.53 o 
  -3   6   8      191.62      206.61     12.10 o 
  -2   6   8     2734.03     2561.78    124.50 o 
  -1   6   8       47.78       51.11      9.48 o 
   0   6   8    14881.48    14952.03    253.98 o 
   1   6   8      142.26      125.01     11.33 o 
   2   6   8       60.99       50.72     10.64 o 
   3   6   8      160.74      178.11     17.66 o 
   4   6   8     2899.63     2841.91     76.71 o 
   5   6   8        1.12        3.85     29.76 o 
   6   6   8      488.51      505.32     44.86 o 
   7   6   8      361.58      372.31     36.24 o 
   8   6   8       14.91       30.66     25.22 o 
 -11   7   8      316.00      317.92     46.70 o 
 -10   7   8     3093.21     2889.42    103.91 o 
  -9   7   8     1067.40     1143.11     56.31 o 
  -8   7   8      251.57      245.31     28.16 o 
  -7   7   8      771.54      653.71     39.16 o 
  -6   7   8       58.49       69.19     18.74 o 
  -5   7   8       67.54       66.60     16.83 o 
  -4   7   8     6428.70     6264.42    146.95 o 
  -3   7   8      925.75      870.24     27.84 o 
  -2   7   8        5.86        8.78     10.21 o 
  -1   7   8     1085.47     1086.05     37.17 o 
   0   7   8     6114.86     5850.27    140.74 o 
   1   7   8     6752.61     6589.31    135.19 o 
   2   7   8       30.67       42.84     10.84 o 
   3   7   8     1828.31     1615.80    110.33 o 
   4   7   8      833.91      833.29     44.34 o 
   5   7   8      241.74      244.63     27.46 o 
   6   7   8     3425.74     3570.02    121.33 o 
   7   7   8       27.58       -7.41     32.50 o 
   8   7   8      456.20      415.29     74.62 o 
 -11   8   8      119.32      113.53     46.70 o 
 -10   8   8      297.34      292.20     35.28 o 
  -9   8   8     2464.69     2367.86     88.70 o 
  -8   8   8      623.63      639.08     40.79 o 
  -7   8   8       19.17       21.04     17.80 o 
  -6   8   8     2012.00     2077.98     75.10 o 
  -5   8   8      628.11      691.69     38.52 o 
  -4   8   8      214.73      211.57     18.79 o 
  -3   8   8      630.48      567.24     22.94 o 
  -2   8   8        8.38        5.72     11.22 o 
  -1   8   8     4216.32     4083.17    102.54 o 
   0   8   8      182.08      217.28     18.85 o 
   1   8   8     2780.57     2730.89     79.03 o 
   2   8   8     1785.97     1675.75     50.22 o 
   3   8   8      886.36      846.29     44.01 o 
   4   8   8     1327.88     1185.13     54.06 o 
   5   8   8      856.23      883.67     48.85 o 
   6   8   8     1009.10     1004.67     54.37 o 
   7   8   8      584.13      657.15     47.26 o 
 -10   9   8       66.58       71.32     29.30 o 
  -9   9   8     1054.40     1037.53     55.33 o 
  -8   9   8     1544.87     1515.25     64.70 o 
  -7   9   8      470.31      462.12     63.63 o 
  -6   9   8      565.92      481.15     34.96 o 
  -5   9   8       68.81       97.78     20.32 o 
  -4   9   8       85.11       64.29     13.72 o 
  -3   9   8       65.73       56.82     11.64 o 
  -2   9   8     5880.05     5948.89    142.70 o 
  -1   9   8       20.30        6.48     11.80 o 
   0   9   8     2375.75     2242.21     64.65 o 
   1   9   8      147.00      146.22     14.68 o 
   2   9   8     1357.29     1290.67     47.31 o 
   3   9   8       52.63       53.72     14.40 o 
   4   9   8        7.51       18.50     17.07 o 
   5   9   8      490.99      482.05     38.83 o 
   6   9   8     4590.63     4780.81    155.01 o 
   7   9   8      234.98      274.18     59.51 o 
 -10  10   8     1276.50     1337.87     66.99 o 
  -9  10   8     1082.55      946.32     74.16 o 
  -8  10   8      127.70       94.63     25.57 o 
  -7  10   8      903.24      880.89     80.57 o 
  -6  10   8     3417.52     3309.43    108.44 o 
  -5  10   8      637.66      690.30     32.01 o 
  -4  10   8      144.33      113.21     16.52 o 
  -3  10   8      656.73      646.88     26.16 o 
  -2  10   8       73.09       43.42     13.54 o 
  -1  10   8     4964.33     4894.85    177.20 o 
   0  10   8       28.25       11.65     11.53 o 
   1  10   8      266.47      301.11     20.25 o 
   2  10   8     3790.42     3690.54     84.51 o 
   3  10   8       19.24       22.27     22.81 o 
   4  10   8       76.06       80.40     18.08 o 
   5  10   8     1679.90     1712.95     95.22 o 
   6  10   8      344.26      370.28     62.26 o 
   7  10   8        2.94       17.57     26.33 o 
 -10  11   8      759.09      893.62     79.66 o 
  -9  11   8        2.90        7.17     21.99 o 
  -8  11   8        8.30       -0.80     22.27 o 
  -7  11   8      426.06      414.71     86.52 o 
  -6  11   8      588.95      575.56     39.43 o 
  -5  11   8      564.16      520.68     45.25 o 
  -4  11   8      555.35      560.71     29.59 o 
  -3  11   8      544.24      504.41     46.16 o 
  -2  11   8      753.28      774.99     33.81 o 
  -1  11   8      214.39      218.45     20.77 o 
   0  11   8     1409.87     1395.16     47.75 o 
   1  11   8     8733.72     8641.25    175.55 o 
   2  11   8      170.63      189.06     18.28 o 
   3  11   8     3353.92     3215.45     90.31 o 
   4  11   8     2132.95     2156.03     68.48 o 
   5  11   8       44.04       32.12     30.67 o 
   6  11   8       11.29       -5.04     22.66 o 
 -10  12   8        8.13        5.49     42.12 o 
  -9  12   8       63.12      109.46     29.45 o 
  -8  12   8      303.21      299.85     35.93 o 
  -7  12   8     1392.18     1319.74    128.18 o 
  -6  12   8      643.26      631.37     42.40 o 
  -5  12   8      235.69      289.66     24.49 o 
  -4  12   8      361.73      408.69     27.09 o 
  -3  12   8      274.28      284.65     23.42 o 
  -2  12   8        6.17       19.98     14.14 o 
  -1  12   8      332.00      274.01     23.43 o 
   0  12   8     5239.91     5274.83    113.90 o 
   1  12   8       81.84       84.26     15.21 o 
   2  12   8      197.74      193.42     19.20 o 
   3  12   8     2283.30     2214.40     70.09 o 
   4  12   8     2079.74     2168.01     71.89 o 
   5  12   8      233.66      199.76     26.34 o 
   6  12   8       14.04        3.22     38.00 o 
  -9  13   8      164.95      206.92     46.70 o 
  -8  13   8        0.27        0.45     40.29 o 
  -7  13   8        0.35      -10.72     34.33 o 
  -6  13   8      313.75      299.62     45.32 o 
  -5  13   8       37.35       25.76     16.56 o 
  -4  13   8     6708.27     6774.45    164.13 o 
  -3  13   8     4906.28     4973.08    125.60 o 
  -2  13   8        7.80      -15.05     15.05 o 
  -1  13   8     2453.51     2470.11     72.90 o 
   0  13   8     2982.90     3003.17    104.93 o 
   1  13   8      678.91      741.14     31.79 o 
   2  13   8      620.52      657.53     30.36 o 
   3  13   8       84.76      128.20     22.19 o 
   4  13   8      307.20      280.49     28.56 o 
   5  13   8      106.58      111.36     24.64 o 
   6  13   8      349.45      314.96     58.60 o 
  -9  14   8     2307.26     2424.48    138.25 o 
  -8  14   8     2293.62     2315.10     92.24 o 
  -7  14   8      388.51      359.41     38.13 o 
  -6  14   8       88.16       46.77     24.92 o 
  -5  14   8      596.92      602.31     34.88 o 
  -4  14   8       65.97       74.83     21.21 o 
  -3  14   8      318.40      314.73     26.42 o 
  -2  14   8        4.87       21.03     16.02 o 
  -1  14   8      523.12      500.52     31.52 o 
   0  14   8        3.07       12.02     13.87 o 
   1  14   8     1108.75     1113.46     65.55 o 
   2  14   8     2239.66     2188.41     69.99 o 
   3  14   8     4022.53     3793.21    106.61 o 
   4  14   8       71.64       73.35     22.02 o 
   5  14   8      335.68      352.50     57.68 o 
  -7  15   8      306.89      296.65     54.02 o 
  -6  15   8      394.89      430.33     58.60 o 
  -5  15   8      362.20      324.22     36.83 o 
  -4  15   8      445.60      482.72     33.12 o 
  -3  15   8     1155.38     1094.35     74.29 o 
  -2  15   8     6385.60     6478.34    179.33 o 
  -1  15   8     1022.94     1111.51     65.17 o 
   0  15   8      962.97      994.67     46.62 o 
   1  15   8       51.33       30.75     16.70 o 
   2  15   8       38.23       38.91     21.33 o 
   3  15   8      129.69      100.76     23.94 o 
   4  15   8      147.47      128.18     44.86 o 
   5  15   8      479.35      520.97     67.75 o 
  -6  16   8      482.96      641.83     71.42 o 
  -5  16   8      618.88      585.91     57.22 o 
  -4  16   8       62.69       75.71     59.97 o 
  -3  16   8      258.82      211.39     32.50 o 
  -2  16   8      696.66      660.29     38.70 o 
  -1  16   8     4559.83     4736.08    157.65 o 
   0  16   8        1.30        6.07     23.97 o 
   1  16   8      379.03      339.63     38.59 o 
   2  16   8     2529.73     2328.26     95.16 o 
  -5  17   8      339.54      328.70     59.51 o 
  -4  17   8        8.35       31.61     27.46 o 
  -3  17   8       78.79       88.46     27.10 o 
  -2  17   8      149.57      144.06     26.59 o 
  -1  17   8        4.16       12.95     30.21 o 
   0  17   8      302.33      392.11     86.52 o 
   1  17   8     1856.22     1840.19    105.29 o 
  -5  18   8       43.51       35.71     53.10 o 
  -4  18   8      693.65      942.14     86.98 o 
  -3  18   8       36.92       83.32     47.61 o 
  -1  18   8      196.83      230.73     58.60 o 
   0  18   8     3707.12     3334.58    180.37 o 
 -11   0   9     7006.40     7031.91    208.76 o 
  -9   0   9     6589.93     6923.57    224.78 o 
  -7   0   9      130.93      145.55     21.03 o 
  -5   0   9     6704.51     6866.69    190.62 o 
  -3   0   9      335.64      343.87     23.07 o 
  -1   0   9       36.77       29.30     19.23 o 
   1   0   9    14788.52    14417.19    383.58 o 
   3   0   9       22.72       40.29     22.89 o 
   5   0   9        2.76       10.07     25.64 o 
   7   0   9       26.03       -3.66     32.05 o 
 -12   1   9     1396.33     1448.46     98.88 o 
 -11   1   9      115.86      123.80     38.03 o 
 -10   1   9       14.74        8.16     14.37 o 
  -9   1   9     2780.87     2780.85     66.93 o 
  -8   1   9     1618.75     1516.27     46.52 o 
  -7   1   9     3309.56     3210.28     71.83 o 
  -6   1   9     1003.17      987.76     30.41 o 
  -5   1   9     2645.06     2593.67     58.42 o 
  -4   1   9       14.30       20.26      8.31 o 
  -3   1   9     6452.11     6169.84    121.27 o 
  -2   1   9      102.06      101.79     10.69 o 
  -1   1   9     1044.19     1002.06     41.72 o 
   0   1   9      623.22      668.08     40.74 o 
   1   1   9      188.18      192.30     16.78 o 
   2   1   9     4171.93     4005.86     98.50 o 
   3   1   9       91.97       77.02     19.23 o 
   4   1   9      156.69      172.86     23.95 o 
   5   1   9     1244.79     1308.34     58.60 o 
   6   1   9      432.99      417.77     36.26 o 
   7   1   9        6.52       12.46     23.28 o 
   8   1   9      263.30      239.92     35.89 o 
 -12   2   9       18.99       47.81     29.41 o 
 -11   2   9        1.43       -9.37     17.30 o 
 -10   2   9     2145.36     2232.52     68.98 o 
  -9   2   9     1830.22     1799.92     48.95 o 
  -8   2   9     1524.50     1488.23     42.09 o 
  -7   2   9     3264.11     3300.63     73.22 o 
  -6   2   9     1029.39     1113.48     33.27 o 
  -5   2   9       96.64      110.91     12.07 o 
  -4   2   9      140.99      203.63     25.38 o 
  -3   2   9     1352.93     1314.54     40.11 o 
  -2   2   9      824.25      845.28     30.02 o 
  -1   2   9     3832.33     3952.50    117.49 o 
   0   2   9      483.43      451.39     41.20 o 
   1   2   9      402.38      399.31     19.19 o 
   2   2   9      986.78      977.84     35.76 o 
   3   2   9     5246.44     5238.50    154.07 o 
   4   2   9     2592.19     2552.92     87.08 o 
   5   2   9      173.77      215.36     27.17 o 
   6   2   9     2486.44     2615.76     93.23 o 
   7   2   9      978.15     1022.33     60.89 o 
   8   2   9      574.29      580.58     46.91 o 
 -12   3   9      137.48      194.10     48.53 o 
 -11   3   9     4984.20     5064.23    130.38 o 
 -10   3   9       47.41       39.99     17.76 o 
  -9   3   9     2862.65     2897.28     80.52 o 
  -8   3   9      367.31      337.49     24.12 o 
  -7   3   9      756.33      723.57     31.50 o 
  -6   3   9      382.01      340.93     22.32 o 
  -5   3   9     1995.02     1883.53     54.23 o 
  -4   3   9       68.59       89.77     13.01 o 
  -3   3   9     5501.01     5649.48    160.84 o 
  -2   3   9      126.46      106.39     16.15 o 
  -1   3   9     5211.95     5137.75    147.91 o 
   0   3   9       18.81       14.86      9.97 o 
   1   3   9     1191.75     1212.77     33.86 o 
   2   3   9      141.42      154.60     17.45 o 
   3   3   9     7621.92     7674.44    235.31 o 
   4   3   9      267.56      268.40     27.51 o 
   5   3   9       30.01       21.53     17.44 o 
   6   3   9       75.27       61.03     23.62 o 
   7   3   9     3184.66     3398.90    225.23 o 
   8   3   9       61.26       54.02     30.43 o 
 -12   4   9       41.85        0.92     39.37 o 
 -11   4   9       80.07       90.34     21.42 o 
 -10   4   9     3213.03     3118.26     87.71 o 
  -9   4   9     1640.31     1584.54     81.66 o 
  -8   4   9     1588.87     1437.09     55.37 o 
  -7   4   9     2881.66     2845.05     95.74 o 
  -6   4   9      428.95      419.25     24.11 o 
  -5   4   9      455.15      397.21     54.13 o 
  -4   4   9       46.37       73.27     12.90 o 
  -3   4   9      348.05      333.87     16.75 o 
  -2   4   9        4.60        6.21      9.02 o 
  -1   4   9     2111.63     2211.41     73.02 o 
   0   4   9     1911.78     1895.48     93.71 o 
   1   4   9      115.75      133.25     12.90 o 
   2   4   9       61.36       69.51     13.59 o 
   3   4   9     1575.81     1547.37     59.86 o 
   4   4   9     3099.40     2928.25     97.05 o 
   5   4   9        7.16        4.11     17.80 o 
   6   4   9       51.90       26.39     21.68 o 
   7   4   9     1654.81     1723.76     87.44 o 
   8   4   9      137.93      184.03     49.44 o 
 -12   5   9      504.25      536.54     66.84 o 
 -11   5   9       64.91       80.56     22.58 o 
 -10   5   9       17.13       19.85     17.71 o 
  -9   5   9     2037.53     2034.55     62.68 o 
  -8   5   9     1254.65     1209.06     61.19 o 
  -7   5   9     2084.90     2129.87     61.64 o 
  -6   5   9     3030.07     3085.99    122.69 o 
  -5   5   9     3537.36     3380.22    119.59 o 
  -4   5   9      266.84      291.90     19.69 o 
  -3   5   9     3135.01     3161.19     78.23 o 
  -2   5   9       75.43       83.17     10.63 o 
  -1   5   9       86.01       95.06     13.63 o 
   0   5   9     2678.23     2547.87     57.67 o 
   1   5   9      126.31      128.07     14.62 o 
   2   5   9     1690.10     1597.54     48.89 o 
   3   5   9      109.44      119.17     20.39 o 
   4   5   9      170.80      165.55     23.31 o 
   5   5   9     6441.85     6431.27    156.34 o 
   6   5   9      711.56      710.04     37.11 o 
   7   5   9      590.10      566.64     45.31 o 
 -11   6   9     2787.65     2763.52    153.82 o 
 -10   6   9        1.02        1.82     18.11 o 
  -9   6   9     1535.68     1469.51     52.18 o 
  -8   6   9      324.28      289.84     24.44 o 
  -7   6   9      159.97      194.13     33.23 o 
  -6   6   9      122.74      116.43     20.32 o 
  -5   6   9     7177.12     7370.42    168.93 o 
  -4   6   9     2669.18     2673.76     71.69 o 
  -3   6   9        6.30       14.62     14.47 o 
  -2   6   9      524.92      470.66     36.91 o 
  -1   6   9     1128.02     1118.90     38.75 o 
   0   6   9      605.37      608.36     38.45 o 
   1   6   9    17075.74    16412.47    362.60 o 
   2   6   9     1083.56     1060.16     53.28 o 
   3   6   9      117.29      159.19     26.09 o 
   4   6   9       49.01       71.46     24.72 o 
   5   6   9       55.80       48.30     19.74 o 
   6   6   9        0.11       25.14     20.39 o 
   7   6   9      190.34      146.50     29.05 o 
 -10   7   9      186.22      134.16     29.59 o 
  -9   7   9      627.92      692.14     45.95 o 
  -8   7   9       15.88        3.60     19.23 o 
  -7   7   9     1544.27     1467.87     60.86 o 
  -6   7   9      488.24      448.11     46.70 o 
  -5   7   9     2847.90     2792.89    166.64 o 
  -4   7   9      125.22      154.27     16.84 o 
  -3   7   9       93.42      107.27     15.48 o 
  -2   7   9      112.34      124.89     15.86 o 
  -1   7   9      192.59      249.00     19.88 o 
   0   7   9       11.37       13.34     11.29 o 
   1   7   9      421.33      432.40     29.41 o 
   2   7   9     6171.28     5975.88    144.77 o 
   3   7   9        9.54        5.89     16.50 o 
   4   7   9     1706.33     1599.39     66.00 o 
   5   7   9     6063.52     5994.35    184.80 o 
   6   7   9      259.05      263.34     38.00 o 
   7   7   9      120.34      125.39     31.13 o 
 -10   8   9     1440.24     1446.57     69.26 o 
  -9   8   9      149.62      166.61     30.10 o 
  -8   8   9     1708.03     1796.04     73.48 o 
  -7   8   9     8056.75     7788.89    224.32 o 
  -6   8   9       19.02       11.71     17.40 o 
  -5   8   9        0.63       -0.92     14.24 o 
  -4   8   9      957.04      916.18     35.91 o 
  -3   8   9       30.94       31.41     12.46 o 
  -2   8   9       96.43      105.61     15.61 o 
  -1   8   9     5380.35     5316.26    130.55 o 
   0   8   9      187.65      169.42     18.05 o 
   1   8   9     1438.37     1360.58     39.91 o 
   2   8   9      188.42      187.69     19.91 o 
   3   8   9     2400.36     2349.61     95.22 o 
   4   8   9     3807.21     3640.41    121.63 o 
   5   8   9       30.71       23.43     21.97 o 
   6   8   9     2438.66     2533.15     96.44 o 
 -10   9   9      154.94      140.05     32.94 o 
  -9   9   9     3013.84     3033.79    107.79 o 
  -8   9   9        0.36       -2.96     31.59 o 
  -7   9   9      447.40      449.59     58.60 o 
  -6   9   9      406.91      391.56     33.65 o 
  -5   9   9      145.71      118.03     21.03 o 
  -4   9   9      488.21      469.23     27.95 o 
  -3   9   9     1234.60     1284.29     44.04 o 
  -2   9   9      173.25      165.52     30.16 o 
  -1   9   9      832.81      795.28     54.94 o 
   0   9   9      433.13      471.34     30.47 o 
   1   9   9      208.31      220.10     17.72 o 
   2   9   9      682.72      589.23     27.24 o 
   3   9   9     7810.21     7728.80    228.13 o 
   4   9   9     1356.13     1282.02     88.35 o 
   5   9   9       15.33        0.57     20.24 o 
   6   9   9     1196.36     1087.95     75.99 o 
 -10  10   9     2013.82     2014.30    119.94 o 
  -9  10   9      184.71      159.70     30.71 o 
  -8  10   9       12.27       -0.90     21.62 o 
  -7  10   9     1547.20     1695.94     81.03 o 
  -6  10   9      195.14      194.15     27.17 o 
  -5  10   9      905.72      915.38     48.54 o 
  -4  10   9     2709.92     2716.03     75.76 o 
  -3  10   9        1.46       -3.57     11.97 o 
  -2  10   9      475.67      474.34     27.11 o 
  -1  10   9     4186.41     4080.37    105.71 o 
   0  10   9     1630.59     1504.72     66.38 o 
   1  10   9       70.42       82.98     14.37 o 
   2  10   9     1867.98     1877.57     51.93 o 
   3  10   9     1368.57     1374.39     65.37 o 
   4  10   9     1380.55     1316.54     62.76 o 
   5  10   9        0.84      -20.02     20.02 o 
   6  10   9     1216.52     1416.77     69.91 o 
  -9  11   9      857.65      846.51     54.70 o 
  -8  11   9       31.55       29.74     24.22 o 
  -7  11   9        3.96      -24.72     27.93 o 
  -6  11   9     1279.47     1204.39     57.61 o 
  -5  11   9     3385.95     3339.98    165.72 o 
  -4  11   9      310.35      305.72     24.55 o 
  -3  11   9     1439.34     1396.41     48.45 o 
  -2  11   9     1103.87     1018.22     55.91 o 
  -1  11   9      402.05      359.88     25.53 o 
   0  11   9      112.53      110.88     40.29 o 
   1  11   9     2225.58     2106.50     56.76 o 
   2  11   9     2702.45     2593.11     66.44 o 
   3  11   9        4.29      -10.65     14.96 o 
   4  11   9      183.65      186.03     30.43 o 
   5  11   9     5199.64     5138.79    167.24 o 
  -9  12   9      858.65      936.65     83.32 o 
  -8  12   9     1232.75     1196.30    113.99 o 
  -7  12   9     1735.39     1715.90    114.45 o 
  -6  12   9     3160.87     3007.92    105.84 o 
  -5  12   9       71.65       84.83     23.93 o 
  -4  12   9      520.78      465.77     38.78 o 
  -3  12   9      257.12      241.50     23.25 o 
  -2  12   9      146.51      121.52     19.03 o 
  -1  12   9      287.45      262.41     46.74 o 
   0  12   9     2276.20     2215.55     59.05 o 
   1  12   9     5253.05     5103.56    131.63 o 
   2  12   9      192.85      182.03     20.40 o 
   3  12   9       21.66       19.87     18.32 o 
   4  12   9       95.06      138.38     24.46 o 
   5  12   9       26.62      -12.05     27.93 o 
  -9  13   9     2253.69     2338.42    132.76 o 
  -8  13   9      496.31      560.34     65.92 o 
  -7  13   9      554.12      578.70     92.02 o 
  -6  13   9     1598.71     1526.14    135.05 o 
  -5  13   9     1001.57      924.79     84.69 o 
  -4  13   9     2668.99     2702.89    111.12 o 
  -3  13   9     1808.96     1797.93     59.53 o 
  -2  13   9      346.94      371.48     42.79 o 
  -1  13   9       50.76       74.85     22.17 o 
   0  13   9     1231.56     1201.18     41.01 o 
   1  13   9       26.64       44.55     16.56 o 
   2  13   9     1796.05     1953.63     69.22 o 
   3  13   9      116.15      111.51     23.32 o 
   4  13   9       23.45       32.24     20.32 o 
   5  13   9     1701.12     1829.35    116.28 o 
  -8  14   9     3984.77     4494.63    211.50 o 
  -7  14   9     2404.45     2534.68     97.44 o 
  -6  14   9        9.81      -26.69     54.02 o 
  -5  14   9        5.40       43.17     32.50 o 
  -4  14   9        9.15       20.88     18.64 o 
  -3  14   9      379.22      414.68     30.82 o 
  -2  14   9      614.86      574.77     34.34 o 
  -1  14   9        5.57        0.07     17.19 o 
   0  14   9      107.90      113.89     19.69 o 
   1  14   9        9.07      -15.20     15.20 o 
   2  14   9      463.77      479.98     34.53 o 
   3  14   9      610.14      583.37     38.68 o 
   4  14   9     1957.27     2145.23    122.69 o 
  -7  15   9       69.40       64.09     43.95 o 
  -6  15   9      477.24      476.31     51.73 o 
  -5  15   9      144.64      138.80     55.85 o 
  -4  15   9     2148.86     2199.32     71.89 o 
  -3  15   9      381.84      401.44     35.29 o 
  -2  15   9       32.28       38.54     19.24 o 
  -1  15   9     1088.72     1123.45     60.51 o 
   0  15   9      959.59      908.82     60.00 o 
   1  15   9       29.99       31.22     18.30 o 
   2  15   9      267.93      297.45     43.78 o 
   3  15   9     2507.45     2390.60    132.76 o 
  -4  16   9       75.34       61.94     37.54 o 
  -3  16   9      419.51      405.48     42.08 o 
  -2  16   9      202.71      264.68     36.10 o 
  -1  16   9      576.90      636.31     49.80 o 
   0  16   9     1025.68     1019.62     74.62 o 
   1  16   9       50.38       77.72     31.27 o 
  -4  17   9      166.75      156.57     53.10 o 
  -3  17   9      201.59      223.40     54.02 o 
  -2  17   9     1121.57     1110.61     92.47 o 
  -1  17   9       15.61       -9.16     44.86 o 
   0  17   9      433.21      308.55     60.43 o 
  -1  18   9      142.39      133.68     56.77 o 
 -12   0  10        5.28       35.71     42.12 o 
 -10   0  10     6312.97     6679.53    198.40 o 
  -8   0  10     5906.17     5911.26    173.11 o 
  -6   0  10     5376.31     5230.30    152.73 o 
  -4   0  10      535.53      508.93     42.12 o 
  -2   0  10       29.30       25.50     23.35 o 
   2   0  10      570.10      581.01     34.31 o 
   4   0  10      211.08      188.61     35.71 o 
   6   0  10      848.68      929.32     73.25 o 
 -12   1  10      980.77     1102.37     86.98 o 
 -11   1  10       59.03       62.14     18.09 o 
 -10   1  10        1.96      -13.99     13.99 o 
  -9   1  10        3.34       11.64     13.34 o 
  -8   1  10      177.25      192.18     17.57 o 
  -7   1  10     1152.06     1163.47     35.34 o 
  -6   1  10       92.02      112.49     15.99 o 
  -5   1  10     3368.65     3300.35     84.19 o 
  -4   1  10     7913.14     7806.39    191.01 o 
  -3   1  10      128.60      129.36     15.69 o 
  -2   1  10     4403.26     4226.35    110.06 o 
  -1   1  10      203.35      276.27     42.12 o 
   0   1  10      302.32      291.36     20.52 o 
   1   1  10     1745.41     1664.80     43.26 o 
   2   1  10      675.71      557.25     50.63 o 
   3   1  10      172.33      191.78     25.18 o 
   4   1  10       87.41       85.64     21.34 o 
   5   1  10      862.18      907.22     50.17 o 
   6   1  10      834.37      768.31     59.97 o 
   7   1  10     1517.07     1533.18     71.54 o 
 -11   2  10      589.22      605.72     43.07 o 
 -10   2  10     1269.20     1433.87     53.35 o 
  -9   2  10      962.46      958.37     41.05 o 
  -8   2  10     1209.24     1148.65     58.60 o 
  -7   2  10      161.08      160.15     17.96 o 
  -6   2  10     1307.97     1357.01     44.57 o 
  -5   2  10      224.43      249.35     19.60 o 
  -4   2  10      243.70      233.47     18.83 o 
  -3   2  10     4004.35     4107.03     99.86 o 
  -2   2  10     4785.08     4834.88    115.19 o 
  -1   2  10      166.63      201.37     21.97 o 
   0   2  10      680.31      669.22     28.86 o 
   1   2  10      583.48      609.11     30.46 o 
   2   2  10     1517.86     1542.86     71.20 o 
   3   2  10       61.63       62.67     18.48 o 
   4   2  10       26.21       33.85     18.74 o 
   5   2  10     2499.47     2654.35     94.85 o 
   6   2  10      354.65      341.75     36.54 o 
   7   2  10      345.98      355.32     52.19 o 
 -11   3  10       25.58       40.18     21.64 o 
 -10   3  10     1405.01     1396.80     52.46 o 
  -9   3  10      121.14      128.15     19.73 o 
  -8   3  10     2170.92     2250.70    115.63 o 
  -7   3  10        9.28      -11.14     11.14 o 
  -6   3  10     2326.85     2271.64     64.14 o 
  -5   3  10        3.31        3.00     10.82 o 
  -4   3  10      305.47      304.87     20.94 o 
  -3   3  10      143.75      184.35     17.40 o 
  -2   3  10      261.77      287.72     24.77 o 
  -1   3  10      146.70      137.72     19.74 o 
   0   3  10       64.31       53.89     13.41 o 
   1   3  10      586.32      597.53     24.30 o 
   2   3  10      588.20      564.10     34.29 o 
   3   3  10      122.02      135.50     21.68 o 
   4   3  10     7439.07     7947.86    227.55 o 
   5   3  10       63.82       74.35     31.59 o 
   6   3  10       76.21       94.64     27.51 o 
   7   3  10       13.91       41.60     28.80 o 
 -11   4  10       41.31       50.53     27.17 o 
 -10   4  10      553.90      552.57     34.66 o 
  -9   4  10     2003.75     2143.38     91.28 o 
  -8   4  10      325.51      317.06     32.86 o 
  -7   4  10      607.61      643.65     31.29 o 
  -6   4  10     9639.31     9245.99    209.67 o 
  -5   4  10     2130.72     2167.33     61.44 o 
  -4   4  10     1402.06     1428.40     45.23 o 
  -3   4  10     2895.07     2936.19     76.27 o 
  -2   4  10     1068.18     1131.18     49.10 o 
  -1   4  10      715.12      725.95     82.86 o 
   0   4  10     3164.13     3195.90    100.19 o 
   1   4  10      230.68      249.90     17.14 o 
   2   4  10     1204.13     1176.10     41.74 o 
   3   4  10      467.14      508.81     74.62 o 
   4   4  10      179.21      215.31     56.31 o 
   5   4  10     1115.55     1095.54    102.55 o 
   6   4  10      724.39      819.14     61.80 o 
   7   4  10        1.58       36.62     40.29 o 
 -11   5  10        5.54        5.40     26.55 o 
 -10   5  10       13.15       32.15     19.56 o 
  -9   5  10       10.67       23.83     16.11 o 
  -8   5  10        2.89       35.55     31.25 o 
  -7   5  10     1858.16     1778.54     55.64 o 
  -6   5  10     3428.77     3259.02    155.92 o 
  -5   5  10     4989.03     4950.93    119.79 o 
  -4   5  10     6174.78     6024.20    141.28 o 
  -3   5  10       58.96       64.21     13.52 o 
  -2   5  10      489.72      529.53     31.22 o 
  -1   5  10      590.64      700.83    117.65 o 
   0   5  10        1.68       -0.12      9.21 o 
   1   5  10      180.79      170.62     17.40 o 
   2   5  10      827.60      753.51     41.75 o 
   3   5  10      516.99      540.20     54.02 o 
   4   5  10      798.09      683.03     60.43 o 
   5   5  10      482.38      397.56     37.19 o 
   6   5  10      724.13      766.61     55.39 o 
 -10   6  10      386.49      359.91     38.78 o 
  -9   6  10       21.64       65.25     29.76 o 
  -8   6  10     4454.46     4241.37    135.62 o 
  -7   6  10      100.89       93.11     22.92 o 
  -6   6  10      694.37      639.32     39.81 o 
  -5   6  10      143.47      108.30     24.72 o 
  -4   6  10      656.19      641.19     37.84 o 
  -3   6  10       85.11       84.38     18.74 o 
  -2   6  10       37.96       73.31     17.07 o 
  -1   6  10       66.09       52.08     16.50 o 
   0   6  10     3326.74     3399.91    110.38 o 
   1   6  10      719.59      696.63     32.74 o 
   2   6  10     2135.41     1969.22    147.66 o 
   3   6  10       94.02       77.88     20.69 o 
   4   6  10      160.47      134.98     25.87 o 
   5   6  10        2.91       -2.69     21.34 o 
   6   6  10     5975.90     6023.77    250.87 o 
 -10   7  10       33.87        4.11     24.92 o 
  -9   7  10      263.75      275.89     34.89 o 
  -8   7  10       70.09       82.51     24.22 o 
  -7   7  10     6546.18     6410.32    189.37 o 
  -6   7  10     1413.65     1515.01     64.09 o 
  -5   7  10      436.49      452.95     34.29 o 
  -4   7  10     5814.25     5855.37    172.53 o 
  -3   7  10      552.27      543.20     28.70 o 
  -2   7  10      629.76      536.40     40.97 o 
  -1   7  10      318.06      318.67     22.68 o 
   0   7  10       90.86       76.91     18.78 o 
   1   7  10        0.34       12.00     13.01 o 
   2   7  10     4174.92     4007.13    105.14 o 
   3   7  10     1554.35     1590.91     67.29 o 
   4   7  10      490.97      525.27     40.43 o 
   5   7  10     1013.24      956.71     55.02 o 
   6   7  10     2911.53     3017.47    112.63 o 
 -10   8  10      276.58      283.62     49.90 o 
  -9   8  10      491.79      434.93     41.75 o 
  -8   8  10       52.27       18.18     21.68 o 
  -7   8  10     1252.00     1174.63     57.29 o 
  -6   8  10      736.98      756.14     44.99 o 
  -5   8  10      387.81      460.40     49.44 o 
  -4   8  10      463.32      552.90     37.22 o 
  -3   8  10     5053.34     5016.11    124.39 o 
  -2   8  10     6552.43     6343.16    153.46 o 
  -1   8  10      135.21      164.98     18.44 o 
   0   8  10     3385.63     3179.52     96.17 o 
   1   8  10     1254.54     1242.83     45.45 o 
   2   8  10       40.88       46.82     18.53 o 
   3   8  10        1.81        8.41     20.20 o 
   4   8  10      349.39      359.48     36.17 o 
   5   8  10      981.75      912.72     54.37 o 
  -9   9  10      572.84      559.91     45.64 o 
  -8   9  10     5055.51     4995.94    157.97 o 
  -7   9  10       64.02       43.82     23.28 o 
  -6   9  10     4075.96     4063.85    131.10 o 
  -5   9  10      758.56      759.71     44.67 o 
  -4   9  10      196.39      212.19     27.10 o 
  -3   9  10      650.59      622.83     67.82 o 
  -2   9  10     8763.35     8757.82    206.29 o 
  -1   9  10      502.21      446.01     28.24 o 
   0   9  10       44.00       58.14     18.78 o 
   1   9  10      113.33      138.82     17.13 o 
   2   9  10      304.85      317.77     26.34 o 
   3   9  10      920.15      851.83     85.15 o 
   4   9  10     5866.95     5802.90    181.53 o 
   5   9  10      157.73      153.05     31.08 o 
  -9  10  10     1805.57     1799.50     79.29 o 
  -8  10  10      149.98      219.42     42.12 o 
  -7  10  10      355.18      326.24     55.39 o 
  -6  10  10     1067.73     1137.91     65.46 o 
  -5  10  10      882.16      797.56     86.07 o 
  -4  10  10     1038.57      991.70     51.44 o 
  -3  10  10      666.47      674.84     48.11 o 
  -2  10  10     5476.31     5437.24    136.01 o 
  -1  10  10     3023.21     3153.69     87.73 o 
   0  10  10     3222.95     3118.42     94.65 o 
   1  10  10       54.44       71.43     14.93 o 
   2  10  10      328.89      316.01     26.95 o 
   3  10  10      574.42      649.76     48.07 o 
   4  10  10      290.22      283.56     34.29 o 
   5  10  10     2140.01     2219.69     91.93 o 
  -9  11  10       87.87       50.36     43.95 o 
  -8  11  10        9.23       19.98     25.22 o 
  -7  11  10     1354.51     1245.49     83.32 o 
  -6  11  10      469.22      470.15     40.46 o 
  -5  11  10     2953.38     3088.62    153.82 o 
  -4  11  10     3126.77     3198.95     89.16 o 
  -3  11  10      464.32      436.45     29.13 o 
  -2  11  10       49.55       64.62     20.69 o 
  -1  11  10        0.21       -2.80     16.60 o 
   0  11  10       97.66       81.69     15.60 o 
   1  11  10       31.48       43.67     15.19 o 
   2  11  10     1097.54     1071.77     40.27 o 
   3  11  10      213.60      270.32     34.89 o 
   4  11  10      389.02      385.88     40.37 o 
  -8  12  10     3819.91     4345.39    204.18 o 
  -7  12  10       81.46      104.82     28.02 o 
  -6  12  10     1697.00     1755.55     95.22 o 
  -5  12  10      885.37      788.32     73.70 o 
  -4  12  10        2.47       13.27     16.70 o 
  -3  12  10      256.84      263.35     58.19 o 
  -2  12  10        2.97       30.83     21.03 o 
  -1  12  10      421.54      458.26     30.99 o 
   0  12  10     1280.62     1310.47     44.16 o 
   1  12  10       26.67       12.23     18.63 o 
   2  12  10     1486.65     1457.77     52.86 o 
   3  12  10      104.58       85.16     21.91 o 
   4  12  10      246.74      202.35     49.44 o 
  -8  13  10      546.38      551.18     69.58 o 
  -7  13  10     3782.75     4073.03    416.14 o 
  -6  13  10      272.34      271.44     35.82 o 
  -5  13  10       64.27       98.21     28.16 o 
  -4  13  10     2716.87     2816.20     83.70 o 
  -3  13  10      758.30      766.05     39.64 o 
  -2  13  10        1.43       16.48     21.36 o 
  -1  13  10      899.23      897.11     42.63 o 
   0  13  10        7.36        6.15     16.17 o 
   1  13  10       62.79       81.64     18.60 o 
   2  13  10     1833.92     1637.08     60.24 o 
   3  13  10      517.02      629.65     48.80 o 
  -7  14  10      694.53      658.31     72.33 o 
  -6  14  10     1150.19     1181.11     89.73 o 
  -5  14  10     1622.38     1519.92     72.19 o 
  -4  14  10      890.07      995.70     83.19 o 
  -3  14  10     1250.16     1291.32     52.50 o 
  -2  14  10      277.92      289.93     28.10 o 
  -1  14  10      158.95      177.67     43.03 o 
   0  14  10       57.31      103.12     20.22 o 
   1  14  10      396.41      364.16     28.01 o 
   2  14  10      184.30      138.92     32.65 o 
   3  14  10       19.45       30.21     40.29 o 
  -6  15  10      711.46      757.19     75.99 o 
  -5  15  10      286.93      234.39     53.10 o 
  -4  15  10      788.83      857.28     44.50 o 
  -3  15  10      275.04      293.67     30.22 o 
  -2  15  10     1928.02     2002.53     73.84 o 
  -1  15  10       36.42       52.25     20.14 o 
   0  15  10       25.59       40.75     21.33 o 
   1  15  10      428.08      444.18     36.25 o 
   2  15  10       38.74        5.49     39.37 o 
  -4  16  10      404.72      471.53     66.84 o 
  -3  16  10      446.91      452.12     44.66 o 
  -2  16  10      536.86      541.54     47.90 o 
  -1  16  10      796.03      913.14     53.59 o 
   0  16  10      540.59      577.27     41.34 o 
   1  16  10     1339.22     1369.11     71.85 o 
 -11   0  11      888.59      920.17     80.57 o 
  -9   0  11     2547.40     2817.27    141.92 o 
  -7   0  11      825.35      935.73     67.75 o 
  -5   0  11      168.24      116.28     28.38 o 
  -3   0  11     4736.44     5004.61    210.59 o 
  -1   0  11     4483.71     4556.89    195.02 o 
   1   0  11     5661.77     5721.39    167.35 o 
   3   0  11        1.03      -18.31     21.06 o 
   5   0  11       15.68      -16.48     30.21 o 
 -11   1  11        0.54       -6.02     27.17 o 
 -10   1  11      257.97      241.76     26.74 o 
  -9   1  11        7.74        2.77     16.41 o 
  -8   1  11       71.99       86.82     17.30 o 
  -7   1  11      150.77      169.49     19.20 o 
  -6   1  11     1911.28     1933.48     61.23 o 
  -5   1  11       71.97       70.40     14.40 o 
  -4   1  11      230.10      195.68     23.35 o 
  -3   1  11     3020.18     3061.61     99.05 o 
  -2   1  11     1174.93     1177.86     49.52 o 
  -1   1  11     1124.80     1197.69     64.09 o 
   0   1  11      209.91      212.28     16.49 o 
   1   1  11     2773.31     2705.63     63.74 o 
   2   1  11      306.53      312.71     23.95 o 
   3   1  11     1119.75     1117.71     52.74 o 
   4   1  11      147.52      189.81     28.49 o 
   5   1  11      368.23      406.06     48.07 o 
   6   1  11      709.03      755.32     51.15 o 
 -11   2  11      822.90      852.98     55.03 o 
 -10   2  11       12.39        1.91     18.87 o 
  -9   2  11     1403.60     1455.68     52.46 o 
  -8   2  11      999.94      941.80     45.67 o 
  -7   2  11       98.42       91.34     16.72 o 
  -6   2  11      941.27      964.35     49.91 o 
  -5   2  11      575.51      564.40     31.20 o 
  -4   2  11     3625.20     3701.99     93.52 o 
  -3   2  11      442.03      477.76     40.61 o 
  -2   2  11     1007.99     1026.51     37.26 o 
  -1   2  11     4607.12     4681.27    162.98 o 
   0   2  11      451.71      399.95     36.43 o 
   1   2  11       20.04       18.53     10.69 o 
   2   2  11      259.78      311.29     23.78 o 
   3   2  11        8.78       -1.53     17.85 o 
   4   2  11     2266.66     2380.28     88.05 o 
   5   2  11      470.26      478.19     41.42 o 
   6   2  11        7.70       16.94     27.19 o 
   7   2  11      517.17      477.02     65.01 o 
 -11   3  11     1439.61     1397.63     69.26 o 
 -10   3  11        5.83        5.18     18.12 o 
  -9   3  11      504.82      567.46     41.39 o 
  -8   3  11       14.74       -7.59     14.13 o 
  -7   3  11     1910.01     1933.29     96.36 o 
  -6   3  11     1033.74     1028.44     39.93 o 
  -5   3  11     7352.10     7366.06    170.89 o 
  -4   3  11       50.81       73.89     15.15 o 
  -3   3  11     1622.67     1628.35     63.12 o 
  -2   3  11      660.74      651.38     29.52 o 
  -1   3  11     2481.34     2564.16     86.39 o 
   0   3  11     2500.11     2438.97     81.23 o 
   1   3  11        3.16        6.53     10.95 o 
   2   3  11        3.13       19.13     13.72 o 
   3   3  11     6153.59     6352.14    187.72 o 
   4   3  11      488.32      497.46     55.39 o 
   5   3  11     1911.08     1961.72     80.86 o 
   6   3  11       14.16        5.32     25.57 o 
   7   3  11      230.15      278.34     53.10 o 
 -11   4  11      210.83      261.50     38.20 o 
 -10   4  11      268.19      296.53     28.87 o 
  -9   4  11      524.03      508.31     32.40 o 
  -8   4  11       12.05       30.26     16.02 o 
  -7   4  11       39.04       45.04     14.52 o 
  -6   4  11      224.70      243.32     21.82 o 
  -5   4  11      313.22      337.36     23.82 o 
  -4   4  11     1765.15     1739.16     73.91 o 
  -3   4  11     2259.31     2260.91     63.75 o 
  -2   4  11      605.07      603.18     28.77 o 
  -1   4  11     8884.60     9294.15    369.90 o 
   0   4  11      107.62      144.23     35.71 o 
   1   4  11     1004.43      965.99     38.65 o 
   2   4  11     2126.43     2120.09     65.72 o 
   3   4  11       90.47      106.19     23.62 o 
   4   4  11      521.31      499.00     58.60 o 
   5   4  11      267.94      304.89     55.85 o 
   6   4  11       95.79       48.53     43.03 o 
 -10   5  11      216.97      199.89     31.06 o 
  -9   5  11       21.04       44.90     31.59 o 
  -8   5  11      305.32      348.03     34.63 o 
  -7   5  11     2490.46     2643.01     92.86 o 
  -6   5  11      129.92      167.07     47.15 o 
  -5   5  11      668.96      717.85     41.42 o 
  -4   5  11       23.36       22.46     16.42 o 
  -3   5  11     3293.25     3275.03    105.82 o 
  -2   5  11     2675.71     2785.84     93.54 o 
  -1   5  11      177.14      203.42     24.22 o 
   0   5  11     1161.50     1092.30     70.50 o 
   1   5  11     1880.16     1700.82     55.30 o 
   2   5  11        0.08       -4.25     15.50 o 
   3   5  11     1291.81     1222.31     83.32 o 
   4   5  11      181.75      115.04     28.16 o 
   5   5  11      547.42      491.03     43.02 o 
 -10   6  11      251.56      129.10     44.86 o 
  -9   6  11      442.88      398.91     38.83 o 
  -8   6  11      782.56      808.76     49.84 o 
  -7   6  11     2157.86     2061.89     79.31 o 
  -6   6  11      470.73      515.85     38.48 o 
  -5   6  11     3458.46     3477.26    139.17 o 
  -4   6  11        1.92        2.65     14.30 o 
  -3   6  11     2458.42     2373.58     83.51 o 
  -2   6  11      366.00      336.02     43.03 o 
  -1   6  11        5.39       16.02     16.19 o 
   0   6  11       46.80       65.01     26.55 o 
   1   6  11     5662.35     5546.78    137.60 o 
   2   6  11      354.06      343.27     30.66 o 
   3   6  11       64.65       87.47     24.27 o 
   4   6  11      174.54      141.97     29.78 o 
   5   6  11     1479.08     1468.64     71.86 o 
 -10   7  11       39.26       26.55     37.54 o 
  -9   7  11      176.55       99.25     28.67 o 
  -8   7  11       16.95       -8.70     30.67 o 
  -7   7  11      538.40      539.04     90.64 o 
  -6   7  11     4638.82     4704.47    146.93 o 
  -5   7  11     1719.28     1755.89     77.83 o 
  -4   7  11      104.66       74.16     20.60 o 
  -3   7  11     1561.27     1465.59     82.86 o 
  -2   7  11       88.69      108.96     32.05 o 
  -1   7  11     1481.62     1396.90     59.86 o 
   0   7  11     4393.26     4328.54    111.86 o 
   1   7  11     2973.10     2871.71     81.57 o 
   2   7  11       91.01       97.16     19.19 o 
   3   7  11       42.17       58.81     22.16 o 
   4   7  11      439.08      431.39     40.12 o 
   5   7  11      644.26      640.13     49.90 o 
  -9   8  11      779.94      845.38    103.46 o 
  -8   8  11      104.35      111.31     28.40 o 
  -7   8  11       99.66      152.74     47.15 o 
  -6   8  11      379.40      356.16     35.24 o 
  -5   8  11       30.80        8.95     19.02 o 
  -4   8  11      327.22      336.26     32.69 o 
  -3   8  11      614.30      610.37     32.40 o 
  -2   8  11     3947.72     3774.99    123.00 o 
  -1   8  11     6951.07     6650.90    198.41 o 
   0   8  11      997.53      977.61     62.74 o 
   1   8  11      124.83       88.91     18.53 o 
   2   8  11      219.19      272.74     29.97 o 
   3   8  11      164.46      146.81     29.11 o 
   4   8  11       20.64       12.95     23.20 o 
  -9   9  11     1068.75      909.18     81.49 o 
  -8   9  11       68.30       62.90     27.82 o 
  -7   9  11     2250.49     2304.97     89.67 o 
  -6   9  11      389.41      398.95     38.42 o 
  -5   9  11     5960.11     5807.20    176.08 o 
  -4   9  11     1106.94     1037.77     52.76 o 
  -3   9  11      124.47      149.25     20.72 o 
  -2   9  11       59.60       35.25     19.42 o 
  -1   9  11       64.95       75.82     17.79 o 
   0   9  11        1.75        4.52     19.00 o 
   1   9  11      106.65      104.72     21.05 o 
   2   9  11      255.28      263.65     26.72 o 
   3   9  11     2496.53     2466.20     95.81 o 
   4   9  11       99.98      125.32     40.74 o 
  -8  10  11      790.63      892.58     56.31 o 
  -7  10  11       53.16       35.99     25.57 o 
  -6  10  11      211.48      229.10     40.29 o 
  -5  10  11       41.04       31.13     22.01 o 
  -4  10  11     2501.09     2413.24     90.31 o 
  -3  10  11      448.41      503.85     61.35 o 
  -2  10  11       25.20       33.70     45.32 o 
  -1  10  11     6345.38     6629.29    164.37 o 
   0  10  11       74.82       84.42     16.25 o 
   1  10  11        2.25       10.98     18.11 o 
   2  10  11       73.47       52.23     20.92 o 
   3  10  11       33.91       40.65     41.20 o 
  -7  11  11     1243.62     1182.46     64.08 o 
  -6  11  11      473.58      460.97     42.40 o 
  -5  11  11       38.45       40.71     25.03 o 
  -4  11  11       45.70       42.85     24.92 o 
  -3  11  11     4318.11     4345.61    133.20 o 
  -2  11  11     1322.86     1405.49     64.74 o 
  -1  11  11        1.58        2.82     17.76 o 
   0  11  11     3755.11     3802.50     98.45 o 
   1  11  11     1479.48     1519.80     48.79 o 
   2  11  11        4.97       21.54     19.54 o 
   3  11  11      900.62      901.03     56.65 o 
  -7  12  11     1754.01     1837.59    112.62 o 
  -6  12  11      336.45      298.50     38.52 o 
  -5  12  11     1997.69     2067.26    121.77 o 
  -4  12  11      309.26      246.31     33.02 o 
  -3  12  11      809.45      874.55     73.34 o 
  -2  12  11      608.73      657.83     46.26 o 
  -1  12  11      389.71      399.30     32.24 o 
   0  12  11     1522.47     1476.00     64.76 o 
   1  12  11     2010.88     1953.99     57.96 o 
   2  12  11        0.74       -7.48     24.27 o 
  -6  13  11     1755.30     1780.82    113.53 o 
  -5  13  11      109.90      132.68     32.35 o 
  -4  13  11      460.10      435.34     42.71 o 
  -3  13  11     1994.42     2122.12     70.11 o 
  -2  13  11      977.99     1024.80     47.17 o 
  -1  13  11       32.00       97.05     40.29 o 
   0  13  11      905.29     1055.10     52.04 o 
   1  13  11      906.19      833.32     47.80 o 
   2  13  11      814.08      786.74     55.28 o 
  -5  14  11        0.01       25.64     39.37 o 
  -4  14  11     1193.23     1167.38     89.73 o 
  -3  14  11      234.57      226.24     31.10 o 
  -2  14  11     2333.41     2444.59     79.09 o 
  -1  14  11     2068.80     2215.52     74.49 o 
   0  14  11      289.89      325.47     29.28 o 
   1  14  11      156.26      160.00     29.21 o 
  -4  15  11     2644.34     2549.00    142.83 o 
  -3  15  11     2296.19     2482.42    148.33 o 
  -2  15  11      214.07      309.19     71.42 o 
  -1  15  11      566.86      679.23     52.74 o 
   0  15  11       36.19       19.23     47.61 o 
 -10   0  12       27.94       68.67     37.54 o 
  -8   0  12     1370.56     1401.77     90.64 o 
  -6   0  12      358.19      305.81     41.20 o 
  -4   0  12     2208.97     2258.76    114.45 o 
  -2   0  12     3388.44     3686.16    165.72 o 
   0   0  12       73.48       22.89     16.83 o 
   2   0  12        7.81       37.54     29.30 o 
   4   0  12       65.07      116.28     40.29 o 
 -10   1  12      268.22      279.09     35.89 o 
  -9   1  12      738.20      779.84     49.50 o 
  -8   1  12      772.79      821.35     70.96 o 
  -7   1  12     1894.17     1858.53     73.12 o 
  -6   1  12      719.97      678.29     57.22 o 
  -5   1  12      440.77      489.33     35.71 o 
  -4   1  12      202.66      218.13     25.57 o 
  -3   1  12     1684.06     1585.39     62.79 o 
  -2   1  12      117.68      132.71     21.34 o 
  -1   1  12     1630.57     1592.48     63.77 o 
   0   1  12      380.02      338.57     21.03 o 
   1   1  12     2664.06     2588.74     63.63 o 
   2   1  12     7005.42     7093.93    207.17 o 
   3   1  12      356.88      337.13     59.97 o 
   4   1  12      453.59      521.79     89.73 o 
   5   1  12      212.22      224.92     36.19 o 
 -10   2  12     1626.72     1765.83     78.01 o 
  -9   2  12       12.64       20.26     22.55 o 
  -8   2  12       88.38       67.89     23.28 o 
  -7   2  12       28.87       28.35     18.74 o 
  -6   2  12        1.44      -14.93     16.94 o 
  -5   2  12        1.90       33.61     17.72 o 
  -4   2  12     1407.65     1438.75     59.82 o 
  -3   2  12     1111.06     1076.07     50.45 o 
  -2   2  12      506.55      529.27     38.45 o 
  -1   2  12        8.07       12.76     14.96 o 
   0   2  12     3220.08     3125.32     77.05 o 
   1   2  12     5063.30     5107.32    108.94 o 
   2   2  12        0.69       -0.95     17.99 o 
   3   2  12      632.68      565.18     41.30 o 
   4   2  12     2119.14     2218.26     88.02 o 
   5   2  12        4.53      -26.82     26.82 o 
   6   2  12      630.41      718.74     74.16 o 
 -10   3  12        2.35       25.56     27.51 o 
  -9   3  12        9.60        8.57     24.68 o 
  -8   3  12      959.10      977.57     73.53 o 
  -7   3  12      487.24      522.19     31.35 o 
  -6   3  12     2065.29     2137.17     72.68 o 
  -5   3  12      355.65      382.74     31.73 o 
  -4   3  12     3217.14     3388.79     88.95 o 
  -3   3  12     1520.59     1543.39     50.37 o 
  -2   3  12      332.20      360.93     30.75 o 
  -1   3  12        0.56        0.00     22.89 o 
   0   3  12     3493.62     3535.01     97.90 o 
   1   3  12        2.44        4.05     12.54 o 
   2   3  12      276.69      256.30     24.32 o 
   3   3  12       41.54       51.92     24.27 o 
   4   3  12     3046.86     3542.26    122.03 o 
   5   3  12        1.15       -2.75     36.62 o 
 -10   4  12     1630.84     1788.03     78.33 o 
  -9   4  12      974.52      984.44     45.08 o 
  -8   4  12       86.75       79.96     19.91 o 
  -7   4  12       43.46       57.60     18.49 o 
  -6   4  12       36.59       38.11     17.18 o 
  -5   4  12       78.95      100.48     23.47 o 
  -4   4  12     3022.96     3129.57     83.85 o 
  -3   4  12      978.29     1008.66     39.66 o 
  -2   4  12     1273.46     1204.24     43.70 o 
  -1   4  12        6.40       21.97     24.72 o 
   0   4  12     4112.82     3849.60    292.53 o 
   1   4  12      865.94      871.78     48.88 o 
   2   4  12      361.04      340.61     50.36 o 
   3   4  12     2988.27     2819.10    145.58 o 
   4   4  12      406.52      423.92     59.51 o 
 -10   5  12     1177.60     1236.05     91.56 o 
  -9   5  12      669.90      684.20     48.88 o 
  -8   5  12      444.88      482.97     65.46 o 
  -7   5  12      237.71      230.77     31.39 o 
  -6   5  12     2014.67     2052.53     79.29 o 
  -5   5  12      244.72      285.30     30.10 o 
  -4   5  12      133.73      153.27     24.58 o 
  -3   5  12      503.45      502.38     36.83 o 
  -2   5  12       42.28       66.93     19.02 o 
  -1   5  12     2345.85     2373.44    149.70 o 
   0   5  12     1743.48     1602.90     63.30 o 
   1   5  12     3499.65     3455.01     95.13 o 
   2   5  12     3615.59     3261.77     91.96 o 
   3   5  12      366.26      270.33     46.70 o 
   4   5  12      812.42      775.52    103.92 o 
  -9   6  12      121.48      136.95     29.76 o 
  -8   6  12     1183.30     1259.13     62.79 o 
  -7   6  12       46.20       64.20     27.01 o 
  -6   6  12      892.99      858.51     49.52 o 
  -5   6  12       80.17       76.87     21.62 o 
  -4   6  12      633.60      635.62    112.16 o 
  -3   6  12        4.95        5.18     17.80 o 
  -2   6  12     6949.85     7085.96    206.48 o 
  -1   6  12       33.21       36.58     19.09 o 
   0   6  12      579.41      561.93     33.94 o 
   1   6  12       71.65       92.14     19.17 o 
   2   6  12      509.96      509.07     33.11 o 
   3   6  12        1.47      -20.97     20.97 o 
   4   6  12      179.06      131.94     32.50 o 
  -9   7  12     1199.63     1303.80     95.22 o 
  -8   7  12     1909.68     1991.04    157.94 o 
  -7   7  12     1098.84     1110.75     59.22 o 
  -6   7  12     1811.76     1850.31     76.72 o 
  -5   7  12       60.69       58.36     24.26 o 
  -4   7  12      416.78      470.39     37.84 o 
  -3   7  12     1006.80      969.43    103.46 o 
  -2   7  12       22.67       45.78     31.13 o 
  -1   7  12     3311.79     3418.17    115.88 o 
   0   7  12      132.66      110.33     19.35 o 
   1   7  12      268.18      238.42     25.50 o 
   2   7  12     4064.60     3969.29    108.51 o 
   3   7  12        2.86       -6.41     22.01 o 
  -8   8  12      295.16      303.73     37.48 o 
  -7   8  12        0.70      -11.70     23.93 o 
  -6   8  12      289.62      286.31     34.63 o 
  -5   8  12       59.34       45.44     24.26 o 
  -4   8  12       72.61       66.73     28.38 o 
  -3   8  12        7.32      -18.64     18.64 o 
  -2   8  12      747.33      928.41     74.16 o 
  -1   8  12      156.44      148.16     27.46 o 
   0   8  12     2674.52     2634.81     78.74 o 
   1   8  12     4095.02     3847.47    105.34 o 
   2   8  12      314.40      279.96     27.98 o 
   3   8  12     2388.36     2571.88     99.68 o 
  -8   9  12     1432.86     1389.87     97.97 o 
  -7   9  12      441.73      391.39     41.08 o 
  -6   9  12     1008.70      966.74     55.35 o 
  -5   9  12        6.22       20.11     23.57 o 
  -4   9  12      462.19      496.80     40.46 o 
  -3   9  12      354.92      265.61     32.69 o 
  -2   9  12      423.15      430.33     54.94 o 
  -1   9  12       43.78       93.39     38.45 o 
   0   9  12     1380.37     1405.43     53.90 o 
   1   9  12        4.24      -15.57     15.86 o 
   2   9  12      592.18      559.24     36.63 o 
   3   9  12       66.49        4.58     40.29 o 
  -7  10  12      932.25      830.10     93.39 o 
  -6  10  12       51.22       23.09     25.52 o 
  -5  10  12        0.45       18.34     25.22 o 
  -4  10  12      988.94     1072.00     58.26 o 
  -3  10  12     2098.13     2115.60     89.27 o 
  -2  10  12      703.20      731.93     47.56 o 
  -1  10  12     1135.74     1289.15     91.56 o 
   0  10  12     2729.87     2915.87    139.91 o 
   1  10  12     1143.66     1065.73     47.93 o 
   2  10  12       87.35       79.82     29.76 o 
  -6  11  12      274.07      282.99     38.85 o 
  -5  11  12       35.02       55.64     25.57 o 
  -4  11  12      207.26      205.94     33.22 o 
  -3  11  12      380.28      289.41     36.47 o 
  -2  11  12       75.34       68.22     23.63 o 
  -1  11  12     1637.72     1708.49    108.04 o 
   0  11  12      162.70      212.31     32.13 o 
   1  11  12      668.47      723.80     42.07 o 
   2  11  12     2714.79     2831.00    156.57 o 
  -5  12  12      155.87      105.95     31.81 o 
  -4  12  12      274.82      285.38     60.43 o 
  -3  12  12      419.73      407.17     40.79 o 
  -2  12  12     4104.88     4229.48    116.45 o 
  -1  12  12      570.75      603.48     55.87 o 
   0  12  12     1336.24     1338.68     48.62 o 
   1  12  12      103.66      141.00     48.53 o 
  -4  13  12      136.78      163.89     50.36 o 
  -3  13  12      223.65      174.88     50.36 o 
  -2  13  12      145.91      193.24     34.94 o 
  -1  13  12     2214.09     2483.99    143.75 o 
   0  13  12       23.48       42.12     43.95 o 
  -2  14  12        5.72       79.66     48.53 o 
   0  14  12      592.47      519.14     73.25 o 
  -9   0  13     1776.71     1853.15    110.79 o 
  -7   0  13       53.03       87.90     34.79 o 
  -5   0  13     1410.63     1343.17     86.98 o 
  -3   0  13     6052.63     6199.46    260.03 o 
   1   0  13      315.94      263.73     32.37 o 
   3   0  13     3907.94     3865.62    183.12 o 
  -9   1  13     1126.37     1147.31     61.18 o 
  -8   1  13     1510.68     1620.96     71.21 o 
  -7   1  13     3405.77     3442.14    220.66 o 
  -6   1  13      504.98      525.96     39.43 o 
  -5   1  13       78.46      135.33     24.50 o 
  -4   1  13      970.66      962.97     50.17 o 
  -3   1  13        0.81        6.85     17.44 o 
  -2   1  13      695.81      707.72     48.98 o 
  -1   1  13      877.35      870.99     38.68 o 
   0   1  13      231.80      237.77     20.64 o 
   1   1  13     1787.89     1695.71     57.09 o 
   2   1  13      505.39      636.33     44.67 o 
   3   1  13     3477.36     3389.13    117.83 o 
   4   1  13     2331.86     2394.17     95.14 o 
  -9   2  13     1288.73     1557.17     72.19 o 
  -8   2  13      212.90      185.83     31.39 o 
  -7   2  13     1076.54     1157.05     57.92 o 
  -6   2  13     5589.93     5878.61    188.15 o 
  -5   2  13     1941.66     2146.32     81.23 o 
  -4   2  13      992.68      956.60     54.02 o 
  -3   2  13     1653.27     1660.87     67.60 o 
  -2   2  13       20.09       45.45     24.26 o 
  -1   2  13     1765.21     1782.82     57.53 o 
   0   2  13      514.75      528.27     26.97 o 
   1   2  13      187.62      205.72     20.81 o 
   2   2  13      881.78      875.07     51.47 o 
   3   2  13       71.20       77.26     29.11 o 
   4   2  13      571.52      640.78     50.49 o 
  -9   3  13      151.11      171.22     46.70 o 
  -8   3  13       83.18      113.56     39.37 o 
  -7   3  13       16.59       15.65     20.97 o 
  -6   3  13      509.22      636.45     43.02 o 
  -5   3  13     7099.50     7592.38    221.06 o 
  -4   3  13       62.51       71.21     27.01 o 
  -3   3  13      340.03      357.41     33.00 o 
  -2   3  13     1366.29     1334.82     86.07 o 
  -1   3  13       85.91       87.83     18.76 o 
   0   3  13      251.87      233.99     20.81 o 
   1   3  13     4206.54     4159.43    134.64 o 
   2   3  13      422.68      358.91     54.02 o 
   3   3  13      415.21      418.42     59.51 o 
  -8   4  13       25.33       13.73     34.79 o 
  -7   4  13      266.93      255.45     45.78 o 
  -6   4  13      306.22      279.25     45.78 o 
  -5   4  13      143.85      226.15     41.20 o 
  -4   4  13      414.61      455.05     53.10 o 
  -3   4  13     1076.10     1149.07     80.57 o 
  -2   4  13      253.76      250.87     43.95 o 
  -1   4  13       19.73       37.54     30.21 o 
   0   4  13      133.90      158.90     35.71 o 
   1   4  13       60.59       46.70     22.66 o 
   2   4  13     1348.43     1382.54     94.31 o 
   3   4  13      142.47      116.28     43.03 o 
  -9   5  13      841.15      980.60     82.40 o 
  -8   5  13     2347.26     2477.55     95.14 o 
  -7   5  13     2573.73     2727.26    100.35 o 
  -6   5  13       22.96       65.84     24.62 o 
  -5   5  13       27.26       35.24     22.98 o 
  -4   5  13        9.57        0.90     19.67 o 
  -3   5  13       47.38       80.81     23.62 o 
  -2   5  13      372.04      402.20     35.72 o 
  -1   5  13     1259.96     1108.78     82.40 o 
   0   5  13      110.18      139.51     22.30 o 
   1   5  13       62.79       92.87     21.44 o 
   2   5  13       33.28       57.75     24.87 o 
   3   5  13     2640.90     2804.83    107.11 o 
  -9   6  13     1554.94     1431.07    100.71 o 
  -8   6  13       19.34       46.70     41.20 o 
  -7   6  13     2277.65     2384.63    120.40 o 
  -6   6  13      401.80      353.10     47.61 o 
  -5   6  13      562.54      511.75     51.73 o 
  -4   6  13      523.47      532.47     40.77 o 
  -3   6  13     1652.25     1700.10    106.67 o 
  -2   6  13      110.56      126.37     32.05 o 
  -1   6  13     1475.41     1504.31     95.22 o 
   0   6  13      183.41      189.02     28.15 o 
   1   6  13      103.07       68.87     20.67 o 
   2   6  13       22.80        9.77     23.62 o 
   3   6  13      563.35      435.82     62.26 o 
  -8   7  13     1494.51     1559.25    102.55 o 
  -7   7  13     1811.34     1749.18     77.36 o 
  -6   7  13      856.08      755.75     50.49 o 
  -5   7  13      117.32      106.60     26.52 o 
  -4   7  13      118.45      120.90     27.19 o 
  -3   7  13      266.73      293.80     33.65 o 
  -2   7  13      359.67      406.00     37.19 o 
  -1   7  13     1163.66     1160.97     85.15 o 
   0   7  13     1368.02     1330.00     62.02 o 
   1   7  13      145.52      130.26     24.54 o 
   2   7  13       33.41       23.08     27.17 o 
  -7   8  13      547.73      537.45     65.01 o 
  -6   8  13      585.34      590.89     52.19 o 
  -5   8  13      646.54      615.58     46.61 o 
  -4   8  13      287.72      260.86     50.36 o 
  -3   8  13      702.47      784.89     50.39 o 
  -2   8  13      606.85      646.72     46.49 o 
   0   8  13      296.44      364.63     31.99 o 
   1   8  13      124.31      114.15     22.86 o 
   2   8  13      935.41     1009.90     85.15 o 
  -7   9  13       45.43       -3.66     40.29 o 
  -6   9  13      133.29       38.45     36.62 o 
  -5   9  13     1911.47     1994.07    168.01 o 
  -4   9  13        7.78       23.60     26.52 o 
  -3   9  13       81.86       71.42     27.19 o 
  -2   9  13       10.95       17.97     23.28 o 
   0   9  13       20.32       29.05     20.46 o 
   1   9  13     4102.58     4392.08    211.50 o 
  -6  10  13      176.32      225.24     54.02 o 
  -5  10  13      986.27      996.16     83.32 o 
  -4  10  13      559.85      494.83     50.36 o 
  -3  10  13      302.38      256.83     35.93 o 
  -2  10  13      993.95     1023.91     59.47 o 
  -1  10  13      332.84      354.23     40.37 o 
   0  10  13      600.83      558.51     66.84 o 
   1  10  13       27.11       25.64     41.20 o 
  -4  11  13      262.10      278.34     56.77 o 
  -3  11  13       40.25       46.70     41.20 o 
  -2  11  13       75.50      115.36     41.20 o 
  -2  12  13      202.30      220.66     57.68 o 
  -8   0  14     1759.61     1781.74    108.96 o 
  -6   0  14      625.69      675.71     67.75 o 
  -4   0  14       29.00       46.70     32.96 o 
  -2   0  14     2495.23     2420.82    128.18 o 
   0   0  14        0.03       10.79     22.98 o 
   2   0  14      272.83      295.74     54.02 o 
  -8   1  14      408.33      300.22     48.07 o 
  -7   1  14      889.29      907.12     54.70 o 
  -6   1  14     4686.18     4949.46    156.68 o 
  -5   1  14      925.54      960.68     54.06 o 
  -4   1  14     1099.24     1226.83     60.17 o 
  -3   1  14     1930.55     2053.61    287.04 o 
  -2   1  14       88.52      160.21     49.90 o 
  -1   1  14     3405.69     2986.74     89.34 o 
   0   1  14     4382.51     4163.58     95.56 o 
   1   1  14       83.17       68.58     22.36 o 
   2   1  14      215.39      286.74     38.18 o 
   3   1  14      247.07      282.92     54.02 o 
  -8   2  14      123.14       37.54     38.45 o 
  -7   2  14     1038.25     1183.14     62.15 o 
  -6   2  14      953.20     1011.25     80.11 o 
  -5   2  14     2428.14     2696.56    146.04 o 
  -4   2  14     4280.08     4343.07    209.21 o 
  -3   2  14      146.78      150.42     27.82 o 
  -2   2  14      115.20      136.40     49.44 o 
  -1   2  14      460.93      368.60     25.17 o 
   0   2  14      421.34      387.03     27.10 o 
   1   2  14       39.92       39.99     21.62 o 
   2   2  14      336.89      455.05     62.26 o 
  -7   3  14       21.92        8.24     35.71 o 
  -6   3  14     1575.36     1689.26    105.29 o 
  -5   3  14      173.17      159.31     42.12 o 
  -4   3  14     1218.65     1217.73     87.90 o 
  -3   3  14       42.22       55.85     35.71 o 
  -2   3  14      890.60      959.54     76.91 o 
  -1   3  14      580.75      514.31     42.37 o 
   0   3  14     1316.85     1247.54     62.15 o 
   1   3  14      377.73      339.68     46.24 o 
   2   3  14     1954.75     2138.82    127.27 o 
  -7   4  14     2438.32     2661.62    144.66 o 
  -6   4  14      227.49      210.59     47.61 o 
  -5   4  14     1784.28     1878.79    112.62 o 
  -4   4  14     3586.10     3373.95    165.72 o 
  -3   4  14     1631.64     1652.64    102.55 o 
  -2   4  14      146.02      116.28     40.29 o 
  -1   4  14        1.78        7.96     22.16 o 
   0   4  14       73.06       81.95     27.84 o 
   1   4  14       15.36       45.03     26.45 o 
  -6   5  14     1983.72     2045.43    119.94 o 
  -5   5  14       23.66       -0.92     30.21 o 
  -4   5  14        1.03       25.64     31.13 o 
  -3   5  14      955.29     1035.53     83.32 o 
  -2   5  14      574.58      482.52     59.51 o 
  -1   5  14      577.66      561.04     43.67 o 
   0   5  14       30.38       37.51     20.58 o 
   1   5  14      237.48      252.70     51.27 o 
  -8   6  14     1676.48     1760.68    115.36 o 
  -7   6  14      183.43      234.39     54.02 o 
  -5   6  14      533.30      497.17     63.18 o 
  -4   6  14       10.22       25.64     34.79 o 
  -3   6  14      777.47     1028.21     83.32 o 
  -2   6  14     3318.29     3760.33    183.12 o 
  -1   6  14        0.29       36.53     26.45 o 
   0   6  14      247.26      245.27     29.38 o 
   1   6  14       14.87       37.54     39.37 o 
  -7   7  14       15.38       14.65     43.95 o 
  -6   7  14     2123.27     2312.78    130.93 o 
  -5   7  14        0.29       23.81     40.29 o 
  -4   7  14       75.81      121.10     29.97 o 
  -3   7  14     1339.01     1348.73    157.02 o 
  -2   7  14      383.80      402.07     41.75 o 
  -1   7  14     1083.78     1118.31     62.14 o 
   1   7  14       52.49       62.26     43.03 o 
  -6   8  14     1215.63     1258.02     94.31 o 
  -5   8  14     2466.67     2625.91    141.92 o 
  -4   8  14      616.60      510.90     64.09 o 
  -3   8  14        5.15        6.41     38.45 o 
  -2   8  14      180.96      129.10     44.86 o 
   1   8  14       40.94       72.33     45.78 o 
  -5   9  14      240.75      232.56     54.94 o 
  -4   9  14      649.08      759.02     75.08 o 
  -3   9  14       78.40      125.44     45.78 o 
  -2   9  14       30.97       -5.49     33.88 o 
  -5   0  15     2303.65     2317.36    128.18 o 
  -3   0  15     2725.43     3021.45    154.73 o 
  -1   0  15     1297.23     1243.28     62.47 o 
   1   0  15       79.67       98.88     46.70 o 
  -7   1  15      332.21      322.29     59.51 o 
  -6   1  15       15.12       17.03     48.07 o 
  -5   1  15      367.61      458.17     43.05 o 
  -4   1  15      807.58      789.69     52.76 o 
  -3   1  15      825.72     1031.35     80.11 o 
  -2   1  15     1703.64     1851.32    112.62 o 
  -1   1  15     4653.61     4379.70    100.71 o 
   0   1  15       54.25       34.57     20.24 o 
   1   1  15       20.37       49.44     43.03 o 
  -5   2  15      698.59      695.85     71.42 o 
  -4   2  15     1126.43     1169.21     88.81 o 
  -3   2  15     1502.69     1621.51    102.55 o 
  -2   2  15       31.01       39.37     38.45 o 
  -1   2  15      121.50      152.44     31.70 o 
   0   2  15      627.21      663.88     49.85 o 
  -4   3  15        0.05       18.31     35.71 o 
  -3   3  15      230.41      207.84     50.36 o 
  -2   3  15       80.81       63.18     40.29 o 
  -1   3  15       21.17       -0.01     26.07 o 
                                                 
